# Supplementary material for: Patterns of Mesenchymal Condensation in a Multiscale, Discrete Stochastic Model
Source: PLoS Comput Biol. 2007 Apr 27;3(4):e76. doi: 10.1371/journal.pcbi.0030076 (PMC1857812; doi:10.1371/journal.pcbi.0030076)
Supplement: Dataset S1 — (330 KB TAR) [file pcbi.0030076.sd001.tar]

Archive with 44 entries (40 files):
- limb
- limb/.cvsignore
- limb/API.m
- limb/apiExpImages.m
- limb/BiologicalCell.h
- limb/BiologicalCell.m
- limb/CellColony.h
- limb/CellColony.m
- limb/cleanExpImages.m
- limb/cpmodel.c
- limb/Diffusion.h
- limb/Diffusion.m
- limb/drawMatlab.m
- limb/drawSTMatlab.m
- limb/GNUmakefile
- limb/GNUmakefile.preamble
- limb/Grid2DArray.h
- limb/Grid2DArray.m
- limb/internal.h
- limb/LimbChondrogenesis.app.tiff
- limb/LimbChondrogenesis.xcodeproj
- limb/LimbChondrogenesis.xcodeproj/project.pbxproj
- limb/LimbChondrogenesis.xcodeproj/scottc.mode1
- limb/LimbChondrogenesis.xcodeproj/scottc.pbxuser
- limb/LimbChondrogenesis_Prefix.pch
- limb/LimbChondrogenesisInfo.plist
- limb/main.m
- limb/movie
- limb/movie/make_pictures.pl
- limb/MultiScale2DGrid.h
- limb/MultiScale2DGrid.m
- limb/params.limb
- limb/ReactionDiffusion.h
- limb/ReactionDiffusion.m
- limb/ReactionDiffusionModel.h
- limb/ReactionDiffusionModel.m
- limb/README
- limb/scripts
- limb/scripts/job.sh
- limb/SignalTransductionCell.h
- limb/SignalTransductionCell.m
- limb/SignalTransductionModel.h
- limb/SignalTransductionModel.m
- limb/testAPI.m
