# Supplementary material for: Patterns of Mesenchymal Condensation in a Multiscale, Discrete Stochastic Model
Source: PLoS Comput Biol. 2007 Apr 27;3(4):e76. doi: 10.1371/journal.pcbi.0030076 (PMC1857812; doi:10.1371/journal.pcbi.0030076)
Supplement: Dataset S1 — (330 KB TAR) [file pcbi.0030076.sd001.tar › limb/API.m]

function api=averagepeakinterval(lattice, clusters)
global ais
%lattice=lattice(56:95,48:103); %define the size of the space you're analyzing here

dummy=size(lattice);
x=dummy(1);%number of pixels in x direction
y=dummy(2);%number of pixels in y direction


c=lattice>0;%make binary image #1
%c=bwmorph(c,'skel',inf);%skeletonize the image
hc=bwmorph(c,'fill',inf);
c=bwmorph(hc,'shrink',inf);%skeletonize the image
%c=bwmorph(c,'remove');
a=sum(sum(c)) %count the pixels in skeltonization

%c=hc==0;
c=lattice==0; %make binary image #2 (this is the negative of image #1)
%c=bwmorph(c,'skel',inf); %skeletonize the image
c=bwmorph(c,'shrink',inf); %skeletonize the image
%c=bwmorph(c,'remove');
%subplot(1,1,1)
%imagesc(c)
b=sum(sum(c)); %count the pixels in skeltonization

api=x*y*2/(a+b); %equation from Miura and Chiota
%this gives the API in pixels, need to convert to your spatial units
%for example:
%api=api*1.4/55; %here, I knew that 55 pixels across corresponded to 1.4 mm;

% Assume that cells are about 10um in diameter which is about 79um^2
% if we consider them circles.  We represent a cell as 7 pixels, so the area
% of each pixel is ~ 79 / 7 = 11.2857 um^2.
% At a 2:1 ratio for molecular grid, the area of 
% each pixel is ~ 79 / 28 = 2.8214 um^2
% so the length of each pixel is sqrt(79 / 28) = 1.6797 um

% Assume that cells are about 15um in diameter which is about 177um^2
% if we consider them circles.  We represent a cell as 7 pixels, so the area
% of each pixel is ~ 177 / 7 = 25.2857 um^2.
% At a 2:1 ratio for molecular grid, the area of 
% each pixel is ~ 177 / 28 = 6.3214 um^2
% so the length of each pixel is sqrt(177 / 28) = 2.5142 um

api = api * 2.5142;
%api = api * 1.6797;

api = api / 1000; % convert to mm


% average island size
% count number of pixels, divide by the number of clusters
% then multiply by area ratio (um^2), divide by 1000 to give 10-3 mm^2
c = lattice>0;
ais = sum(sum(c));
ais = ais / clusters;

ais = ais * 177 / 28;
%ais = ais * 79 / 28;

ais = ais / 1000
