# Supplementary material for: Patterns of Mesenchymal Condensation in a Multiscale, Discrete Stochastic Model
Source: PLoS Comput Biol. 2007 Apr 27;3(4):e76. doi: 10.1371/journal.pcbi.0030076 (PMC1857812; doi:10.1371/journal.pcbi.0030076)
Supplement: Dataset S1 — (330 KB TAR) [file pcbi.0030076.sd001.tar › limb/apiExpImages.m]

%
% Calculate average peak interval and average island size
% for experimental pictures
%

function api=averagepeakinterval(lattice)

%leg1 = imread('../../papers/experiments/Leg-1-clean.tiff');

dummy=size(lattice);
x=dummy(1);
y=dummy(2);

c=lattice>0;
c=bwmorph(c,'fill',inf);
c=bwmorph(c,'shrink',inf);
% old calculations
%c=lattice>0;
%c=bwmorph(c,'skel',inf);
%c=bwmorph(c,'remove');
a=sum(sum(c));

d=lattice==0;
d=bwmorph(d,'shrink',inf);
% old calculations
%d=lattice==0;
%d=bwmorph(d,'skel',inf);
%d=bwmorph(d,'remove');
b=sum(sum(d));

%images are 640 pixels across, 1.4mm
api=x*y*2/(a+b);
api = api*1.4/640;

A=0;
B=bwlabel(lattice>0);
areas=regionprops(B,'AREA');
for i=1:max(max(B))
    A(i)=areas(i).Area;
end
A=A*(1.4*1.0)/(640*480);
clusters = sum (A * 1000 > 1.0)
c=lattice>0;
ais = sum(sum(c))/clusters * (1.4 * 1) / (640 * 480) * 1000
