# Supplementary material for: Patterns of Mesenchymal Condensation in a Multiscale, Discrete Stochastic Model
Source: PLoS Comput Biol. 2007 Apr 27;3(4):e76. doi: 10.1371/journal.pcbi.0030076 (PMC1857812; doi:10.1371/journal.pcbi.0030076)
Supplement: Dataset S1 — (330 KB TAR) [file pcbi.0030076.sd001.tar › limb/cleanExpImages.m]

%
% Clean up experimental pictures
%

% image 1
leg1 = imread('../../papers/experiments/Leg-1.6-72h-1-uncompress.tiff');

c = leg1<90;
c=bwmorph(c,'clean', Inf);
c=bwmorph(c,'majority', Inf);
c=bwmorph(c,'close', Inf);
c=bwmorph(c,'majority', Inf);
c=bwmorph(c,'close', Inf);
c=bwmorph(c,'majority', Inf);
c=bwmorph(c,'close', Inf);
c=bwmorph(c,'majority', Inf);
c=bwmorph(c,'close', Inf);

h = figure(3);
subplot(1,1,1),  imagesc(c,[0 max(max(c))]);
imwrite(c,'../../papers/experiments/Leg-1-clean.tiff', 'tiff');

% image 2
leg1 = imread('../../papers/experiments/Leg-1.6-72h-2-uncompress.tiff');

c = leg1<90;
c=bwmorph(c,'clean', Inf);
c=bwmorph(c,'majority', Inf);
c=bwmorph(c,'close', Inf);
c=bwmorph(c,'majority', Inf);
c=bwmorph(c,'close', Inf);
c=bwmorph(c,'majority', Inf);
c=bwmorph(c,'close', Inf);
c=bwmorph(c,'majority', Inf);
c=bwmorph(c,'close', Inf);

h = figure(3);
subplot(1,1,1),  imagesc(c,[0 max(max(c))]);
imwrite(c,'../../papers/experiments/Leg-2-clean.tiff', 'tiff');

% image 3
leg1 = imread('../../papers/experiments/Leg-1.6-72h-3-uncompress.tiff');

%c = leg1<90;
c = leg1<85;
c=bwmorph(c,'clean', Inf);
c=bwmorph(c,'majority', Inf);
c=bwmorph(c,'close', Inf);
c=bwmorph(c,'majority', Inf);
c=bwmorph(c,'close', Inf);
c=bwmorph(c,'majority', Inf);
c=bwmorph(c,'close', Inf);
c=bwmorph(c,'majority', Inf);
c=bwmorph(c,'close', Inf);

h = figure(3);
subplot(1,1,1),  imagesc(c,[0 max(max(c))]);
imwrite(c,'../../papers/experiments/Leg-3-clean.tiff', 'tiff');

% image 4
leg1 = imread('../../papers/experiments/Leg-1.6-72h-4-uncompress.tiff');

c = leg1<100;
c=bwmorph(c,'clean', Inf);
c=bwmorph(c,'majority', Inf);
c=bwmorph(c,'close', Inf);
c=bwmorph(c,'majority', Inf);
c=bwmorph(c,'close', Inf);
c=bwmorph(c,'majority', Inf);
c=bwmorph(c,'close', Inf);
c=bwmorph(c,'majority', Inf);
c=bwmorph(c,'close', Inf);

h = figure(3);
subplot(1,1,1),  imagesc(c,[0 max(max(c))]);
imwrite(c,'../../papers/experiments/Leg-4-clean.tiff', 'tiff');

% image 5
leg1 = imread('../../papers/experiments/Leg-1.6-72h-5-uncompress.tiff');

c = leg1<100;
%c = leg1<95;
c=bwmorph(c,'clean', Inf);
c=bwmorph(c,'majority', Inf);
c=bwmorph(c,'close', Inf);
c=bwmorph(c,'majority', Inf);
c=bwmorph(c,'close', Inf);
c=bwmorph(c,'majority', Inf);
c=bwmorph(c,'close', Inf);
c=bwmorph(c,'majority', Inf);
c=bwmorph(c,'close', Inf);

h = figure(3);
subplot(1,1,1),  imagesc(c,[0 max(max(c))]);
imwrite(c,'../../papers/experiments/Leg-5-clean.tiff', 'tiff');

% image 6
leg1 = imread('../../papers/experiments/Leg-1.6-72h-6-uncompress.tiff');

c = leg1<105;
c=bwmorph(c,'clean', Inf);
c=bwmorph(c,'majority', Inf);
c=bwmorph(c,'close', Inf);
c=bwmorph(c,'majority', Inf);
c=bwmorph(c,'close', Inf);
c=bwmorph(c,'majority', Inf);
c=bwmorph(c,'close', Inf);
c=bwmorph(c,'majority', Inf);
c=bwmorph(c,'close', Inf);

h = figure(3);
subplot(1,1,1),  imagesc(c,[0 max(max(c))]);
imwrite(c,'../../papers/experiments/Leg-6-clean.tiff', 'tiff');

% image 7
leg1 = imread('../../papers/experiments/Leg-1.6-72h-7-uncompress.tiff');

c = leg1<110;
c=bwmorph(c,'clean', Inf);
c=bwmorph(c,'majority', Inf);
c=bwmorph(c,'close', Inf);
c=bwmorph(c,'majority', Inf);
c=bwmorph(c,'close', Inf);
c=bwmorph(c,'majority', Inf);
c=bwmorph(c,'close', Inf);
c=bwmorph(c,'majority', Inf);
c=bwmorph(c,'close', Inf);

h = figure(3);
subplot(1,1,1),  imagesc(c,[0 max(max(c))]);
imwrite(c,'../../papers/experiments/Leg-7-clean.tiff', 'tiff');

% image 8
leg1 = imread('../../papers/experiments/Leg-1.6-72h-8-uncompress.tiff');

c = leg1<105;
c=bwmorph(c,'clean', Inf);
c=bwmorph(c,'majority', Inf);
c=bwmorph(c,'close', Inf);
c=bwmorph(c,'majority', Inf);
c=bwmorph(c,'close', Inf);
c=bwmorph(c,'majority', Inf);
c=bwmorph(c,'close', Inf);
c=bwmorph(c,'majority', Inf);
c=bwmorph(c,'close', Inf);

h = figure(3);
subplot(1,1,1),  imagesc(c,[0 max(max(c))]);
imwrite(c,'../../papers/experiments/Leg-8-clean.tiff', 'tiff');

% image 9
leg1 = imread('../../papers/experiments/Leg-1.6-72h-9-uncompress.tiff');

c = leg1<125;
c=bwmorph(c,'clean', Inf);
c=bwmorph(c,'majority', Inf);
c=bwmorph(c,'close', Inf);
c=bwmorph(c,'majority', Inf);
c=bwmorph(c,'close', Inf);
c=bwmorph(c,'majority', Inf);
c=bwmorph(c,'close', Inf);
c=bwmorph(c,'majority', Inf);
c=bwmorph(c,'close', Inf);

h = figure(3);
subplot(1,1,1),  imagesc(c,[0 max(max(c))]);
imwrite(c,'../../papers/experiments/Leg-9-clean.tiff', 'tiff');

% image 10
leg1 = imread('../../papers/experiments/Leg-1.6-72h-10-uncompress.tiff');

c = leg1<115;
c=bwmorph(c,'clean', Inf);
c=bwmorph(c,'majority', Inf);
c=bwmorph(c,'close', Inf);
c=bwmorph(c,'majority', Inf);
c=bwmorph(c,'close', Inf);
c=bwmorph(c,'majority', Inf);
c=bwmorph(c,'close', Inf);
c=bwmorph(c,'majority', Inf);
c=bwmorph(c,'close', Inf);

h = figure(3);
subplot(1,1,1),  imagesc(c,[0 max(max(c))]);
imwrite(c,'../../papers/experiments/Leg-10-clean.tiff', 'tiff');

% image 11
leg1 = imread('../../papers/experiments/Leg-1.6-72h-11-uncompress.tiff');

c = leg1<120;
c=bwmorph(c,'clean', Inf);
c=bwmorph(c,'majority', Inf);
c=bwmorph(c,'close', Inf);
c=bwmorph(c,'majority', Inf);
c=bwmorph(c,'close', Inf);
c=bwmorph(c,'majority', Inf);
c=bwmorph(c,'close', Inf);
c=bwmorph(c,'majority', Inf);
c=bwmorph(c,'close', Inf);

h = figure(3);
subplot(1,1,1),  imagesc(c,[0 max(max(c))]);
imwrite(c,'../../papers/experiments/Leg-11-clean.tiff', 'tiff');

% image 12
leg1 = imread('../../papers/experiments/Leg-1.6-72h-12-uncompress.tiff');

c = leg1<110;
c=bwmorph(c,'clean', Inf);
c=bwmorph(c,'majority', Inf);
c=bwmorph(c,'close', Inf);
c=bwmorph(c,'majority', Inf);
c=bwmorph(c,'close', Inf);
c=bwmorph(c,'majority', Inf);
c=bwmorph(c,'close', Inf);
c=bwmorph(c,'majority', Inf);
c=bwmorph(c,'close', Inf);

h = figure(3);
subplot(1,1,1),  imagesc(c,[0 max(max(c))]);
imwrite(c,'../../papers/experiments/Leg-12-clean.tiff', 'tiff');

% image 13
leg1 = imread('../../papers/experiments/Leg-1.6-72h-13-uncompress.tiff');

c = leg1<100;
c=bwmorph(c,'clean', Inf);
c=bwmorph(c,'majority', Inf);
c=bwmorph(c,'close', Inf);
c=bwmorph(c,'majority', Inf);
c=bwmorph(c,'close', Inf);
c=bwmorph(c,'majority', Inf);
c=bwmorph(c,'close', Inf);
c=bwmorph(c,'majority', Inf);
c=bwmorph(c,'close', Inf);

h = figure(3);
subplot(1,1,1),  imagesc(c,[0 max(max(c))]);
imwrite(c,'../../papers/experiments/Leg-13-clean.tiff', 'tiff');
