# Supplementary material for: Patterns of Mesenchymal Condensation in a Multiscale, Discrete Stochastic Model
Source: PLoS Comput Biol. 2007 Apr 27;3(4):e76. doi: 10.1371/journal.pcbi.0030076 (PMC1857812; doi:10.1371/journal.pcbi.0030076)
Supplement: Dataset S1 — (330 KB TAR) [file pcbi.0030076.sd001.tar › limb/Diffusion.h]

//
//  Diffusion.h
//  LimbChondrogenesis
//
//  Created by Scott Christley on 7/12/06.
//  Copyright 2006 __MyCompanyName__. All rights reserved.
//

#ifdef GNUSTEP
#include <Foundation/Foundation.h>
#else
#import <Cocoa/Cocoa.h>
#endif


@interface Diffusion : NSObject {
	id delegate;
}

- (void)performDiffusionForGrid: (NSDictionary *)aGrid;

@end
