# Supplementary material for: Patterns of Mesenchymal Condensation in a Multiscale, Discrete Stochastic Model
Source: PLoS Comput Biol. 2007 Apr 27;3(4):e76. doi: 10.1371/journal.pcbi.0030076 (PMC1857812; doi:10.1371/journal.pcbi.0030076)
Supplement: Dataset S1 — (330 KB TAR) [file pcbi.0030076.sd001.tar › limb/drawSTMatlab.m]

clear
cycle=75;
cycle_count=1;
dsp_count=1;
%fname = 'test_';
fname = 'output_';
%dirset = 'results/plos210.14/';
%dirset = 'results/low210.1/';
dirset = '';
oset = '0';
%endian = 'l';
endian = 'b';
%S=60;
%N=2;
%N=4;

% read parameters
fid0=fopen(strcat(dirset, fname, oset, '_st_matlab.dat'), 'rb+');
Swidth = fread(fid0, 1, 'int', 0, endian);
Sheight = fread(fid0, 1, 'int', 0, endian);
N = fread(fid0, 1, 'int', 0, endian);
count_rate = fread(fid0, 1, 'int', 0, endian);
tot_cycles = fread(fid0, 1, 'int', 0, endian);
cycle = (tot_cycles / count_rate) + 1;
%cycle = 1;
%
actThreshold = fread(fid0, 1, 'int', 0, endian);
fibroThreshold = fread(fid0, 1, 'int', 0, endian);
actDiff = fread(fid0, 1, 'double', 0, endian);
actOnAct = fread(fid0, 1, 'double', 0, endian);
actOnInhib = fread(fid0, 1, 'double', 0, endian);
maxActProduce = fread(fid0, 1, 'int', 0, endian);
cellAct = fread(fid0, 1, 'int', 0, endian);
inhibDiff = fread(fid0, 1, 'double', 0, endian);
inhibOnAct = fread(fid0, 1, 'double', 0, endian);
inhibOnInhib = fread(fid0, 1, 'double', 0, endian);
maxInhibProduce = fread(fid0, 1, 'int', 0, endian);
useMemory = fread(fid0, 1, 'int');
actThreshold = fread(fid0, 1, 'int');
%actThreshold = 24000;
fibronectinThreshold = fread(fid0, 1, 'int');
maxFibronectin = fread(fid0, 1, 'int');
fibronectinDelay = fread(fid0, 1, 'int');
fclose(fid0);

% titles
%actTitle = 'ACTIVATOR  Diff= 16 ActOnAct= 0.3356 \newline ActOnInhib= 0.16 CELL=1 MAX= 1000';
actTitle = strcat('ACTIVATOR  Diff= ', num2str(actDiff), ' ActOnAct= ', num2str(actOnAct), ' \newline ActOnInhib= ', num2str(actOnInhib), ' CELL= ', num2str(cellAct), ' MAX= ', num2str(maxActProduce))
%inhibTitle = 'INHIBITOR  Diff= 95 InhibOnAct= -1.1 \newline InhibOnInhib= -0.4615 MAX= 1000';
inhibTitle = strcat('INHIBITOR  Diff= ', num2str(inhibDiff), ' InhibOnAct= ', num2str(inhibOnAct), ' \newline InhibOnInhib= ', num2str(inhibOnInhib), ' MAX= ', num2str(maxInhibProduce))
%fibroTitle = 'FIBRONECTIN  ActThreshold= 24000';
fibroTitle = strcat('FIBRONECTIN  ActThreshold= ', num2str(actThreshold), ' MAX= ', num2str(maxFibronectin));

fid1=fopen(strcat(dirset, fname, oset, '_cell.dat'),'rb+');
%fid2=fopen(strcat(dirset, fname, oset, '_FNcell.dat'),'rb+');
fid3=fopen(strcat(dirset, fname, oset, '_msga.dat'),'rb+');
fid4=fopen(strcat(dirset, fname, oset, '_msgb.dat'),'rb+');
fid5=fopen(strcat(dirset, fname, oset, '_FN.dat'),'rb+');
fid6=fopen(strcat(dirset, fname, oset, '_morpha.dat'),'rb+');
fid7=fopen(strcat(dirset, fname, oset, '_morphb.dat'),'rb+');
%aviobj=avifile(strcat(dirset, fname, oset, '_movie.avi'), 'fps', 2);

    for i=1:Sheight
        for j=1:Swidth
            a=fread(fid1,1,'int', 0, endian);
            initialuniform(i,j)=a;
        end
    end
    
    for i=1:Sheight
        for j=1:Swidth
            a=fread(fid1,1,'int', 0, endian);
            initialrandom(i,j)=a;
        end
    end

    %{
    figure(1);
    subplot(2,2,1), imagesc(initialuniform);
    colormap cool;
    axis image;
    title('Initial distribution uniform');
    
   
    subplot(2,2,2),  imagesc(initialrandom);
    colormap cool;
    axis image;
    title('Initial distribution random');
    %}
    
for k=1:cycle
    
    for i=1:Sheight
        for j=1:Swidth
            a=fread(fid1,1,'int', 0, endian);
            allcell(i,j)=a;

            %b=fread(fid2,1,'int', 0, endian);
            %fibronectincells(i,j)=b;

            a=fread(fid6,1,'int', 0, endian);
            activator(i,j)=a;

            a=fread(fid7,1,'int', 0, endian);
            inhibitor(i,j)=a;
        end
    end
    
    for i=1:Sheight*N
        for j=1:Swidth*N
            a=fread(fid3,1,'int', 0, endian);
%            a=fread(fid3,1,'double', 0, endian);
            actMsg(i,j)=a;

            a=fread(fid4,1,'int', 0, endian);
%            a=fread(fid4,1,'double', 0, endian);
            inhMsg(i,j)=a;

            b=fread(fid5,1,'int', 0, endian);
            fibronectin(i,j)=b;
        end
    end

    maximummorphogena(cycle_count)=max(max(activator));
    maximummorphogenb(cycle_count)=max(max(inhibitor));
    sum_morphogena(cycle_count)=sum(sum(activator));
    sum_morphogenb(cycle_count)=sum(sum(inhibitor));

    if mod(cycle_count, dsp_count) == 0

    figure(1);

    %{
    subplot(2,2,3),  imagesc(fibronectincells,[0, max(max(max(fibronectincells)),1)]);
    colormap cool;
    axis image;
    colorbar
    title('Cell Memory of Activator');
%     pause(0.1);
%     clear allcell;

    t=1:cycle_count;
    subplot(2,2,4), 
    plot(t,maximummorphogena,t,maximummorphogenb)
 %   title(['Maximum A, B Concentrations Over ',num2str(cycle_count*count_rate),' timesteps.'])
    
%     title('maxa=maxb=55 aeffecta=0.5 aeffectb= 0.05 a(per pixel)=1 threshold(a)=200  mf=20 threshold(FN)=10 diff(FN)=0.8 1000 steps');
    %}

%
    subplot(1,1,1),  imagesc(fibronectin,[0, max(max(max(fibronectin)),1)]);
    colormap cool;
    axis image;
    colorbar
    title(fibroTitle);
    %title('FIBRONECTIN  ActThreshold= 1500');
%
%{
    subplot(1,1,1),  imagesc(allcell,[0, max(max(max(allcell)),1)]);
    colormap gray;
    axis image;
    colorbar
    title('CELLS  FibroThreshold= 50');
%}
%{
    subplot(1,1,1),  imagesc(initialrandom);
    colormap cool;
    axis image;
    title('Initial distribution random');
%}
%{
    subplot(1,1,1), imagesc(initialuniform);
    colormap cool;
    axis image;
    title('Initial distribution uniform');
%}


    %
    % second figure
    %
    h = figure(2);
  
    subplot(3,2,1),  imagesc(activator,[0, max(max(max(activator)),1)]);
    colormap cool;
    axis image;
    colorbar
    title(actTitle);
%    title('ACTIVATOR  Diff= 16 ActOnAct= 0.3356 \newline ActOnInhib= 0.16 CELL=1 MAX= 1000');
%     pause(0.1);
%     clear activator;
    
    subplot(3,2,2),  imagesc(inhibitor,[0, max(max(max(inhibitor)),1)]);
    colormap cool;
    axis image;
    colorbar
    title(inhibTitle);
%    title('INHIBITOR  Diff= 95 InhibOnAct= -1.1 \newline InhibOnInhib= -0.4615 MAX= 1000');
%     pause(0.1);
%     clear inhibitor;
    
%
    subplot(3,2,3),  imagesc(fibronectin,[0, max(max(max(fibronectin)),1)]);
    colormap cool;
    axis image;
    colorbar
%    title('FIBRONECTIN  ActThreshold= 1500');
    title(fibroTitle);
%     pause(0.1);
%     clear fibronectin;
    
%    subplot(3,2,4),  imagesc(fibronectincells,[0, max(max(max(fibronectincells)),1)]);
%    colormap cool;
%    axis image;
%    colorbar
%    title('activator memory');
%    title('fibronectincells');
%     pause(0.1);
%     clear fibronectincells;

    subplot(3,2,4),  imagesc(allcell,[0, max(max(max(allcell)),1)]);
    colormap cool;
    axis image;
    colorbar
    title('CELLS  FibroThreshold= 50');
%     pause(0.1);
%     clear allcell;

%

    t=1:cycle_count;
    subplot(3,2,5), 
    plot(t,maximummorphogena,t,maximummorphogenb)
    title(['Maximum A, B Concentrations Over ',num2str(cycle_count*count_rate),' timesteps.'])

    t=1:cycle_count;
    subplot(3,2,6), 
    plot(t,sum_morphogena,t,sum_morphogenb)
    title(['Total A, B Concentrations Over ',num2str(cycle_count*count_rate),' timesteps.'])

%F = getframe(h);
%aviobj = addframe(aviobj, F);

pause(0.1);

   end

cycle_count=cycle_count+1;

end   

%aviobj = close(aviobj);
fclose(fid1);
fclose(fid2);  
fclose(fid3);
fclose(fid4); 
fclose(fid5);
fclose(fid6);
fclose(fid7);
