# Supplementary material for: Patterns of Mesenchymal Condensation in a Multiscale, Discrete Stochastic Model
Source: PLoS Comput Biol. 2007 Apr 27;3(4):e76. doi: 10.1371/journal.pcbi.0030076 (PMC1857812; doi:10.1371/journal.pcbi.0030076)
Supplement: Dataset S1 — (330 KB TAR) [file pcbi.0030076.sd001.tar › limb/GNUmakefile]

#
#   GNUmakefile
#
#   Main makefile for LimbChondrogenesis application.
#
#   Copyright (C) 2005 Scott Christley
#
#   Author:  Scott Christley <schristl@nd.edu>
#   Date: 2005
#   

include $(GNUSTEP_MAKEFILES)/common.make

TOOL_NAME = LimbChondrogenesis

LimbChondrogenesis_HEADERS = \
MultiScale2DGrid.h \
BiologicalCell.h \
CellColony.h \
ReactionDiffusion.h \
Grid2DArray.h \
SignalTransductionCell.h \
SignalTransductionModel.h \
ReactionDiffusionModel.h \
Diffusion.h

LimbChondrogenesis_OBJC_FILES = \
main.m \
MultiScale2DGrid.m \
BiologicalCell.m \
CellColony.m \
ReactionDiffusion.m \
Grid2DArray.m \
SignalTransductionCell.m \
SignalTransductionModel.m \
ReactionDiffusionModel.m \
Diffusion.m

#LimbChondrogenesis_C_FILES = cpmodel.c
LimbChondrogenesis_RESOURCE_FILES = LimbChondrogenesis.app.tiff

-include GNUmakefile.preamble

include $(GNUSTEP_MAKEFILES)/tool.make

-include GNUmakefile.postamble
