# Supplementary material for: Patterns of Mesenchymal Condensation in a Multiscale, Discrete Stochastic Model
Source: PLoS Comput Biol. 2007 Apr 27;3(4):e76. doi: 10.1371/journal.pcbi.0030076 (PMC1857812; doi:10.1371/journal.pcbi.0030076)
Supplement: Dataset S1 — (330 KB TAR) [file pcbi.0030076.sd001.tar › limb/GNUmakefile.preamble]

#
#   GNUmakefile.preamble
#
#   Project specific makefile variables, and additional
#
#   Do not put any GNUmakefile rules in this file, instead they should
#   be put into GNUmakefile.postamble.
#

#
# Flags dealing with compiling and linking
#

# Additional flags to pass to the preprocessor
ADDITIONAL_CPPFLAGS += -Wno-import

# Additional flags to pass to the Objective-C compiler
ADDITIONAL_OBJCFLAGS +=

# Additional flags to pass to the C compiler
ADDITIONAL_CFLAGS += 

# Additional LDFLAGS to pass to the linker
ADDITIONAL_LDFLAGS += 

# Additional include directories the compiler should search
ADDITIONAL_INCLUDE_DIRS +=

# Additional library directories the linker should search
ADDITIONAL_LIB_DIRS += 

# Additional libraries when linking Objective-C programs
ADDITIONAL_OBJC_LIBS +=

# Additional libraries when linking tools
ADDITIONAL_TOOL_LIBS +=

# Additional libraries when linking applications
ADDITIONAL_GUI_LIBS +=

# Libraries that a shared library depends upon
LIBRARIES_DEPEND_UPON +=

#
# Flags dealing with installing and uninstalling
#

# Additional directories to be created during installation
ADDITIONAL_INSTALL_DIRS +=
