# Supplementary material for: Patterns of Mesenchymal Condensation in a Multiscale, Discrete Stochastic Model
Source: PLoS Comput Biol. 2007 Apr 27;3(4):e76. doi: 10.1371/journal.pcbi.0030076 (PMC1857812; doi:10.1371/journal.pcbi.0030076)
Supplement: Dataset S1 — (330 KB TAR) [file pcbi.0030076.sd001.tar › limb/internal.h]

#include <math.h>

// random seed
#define START_RAND_SEED 12345
#define START_RAND_SEED_STRING @"12345"
//#define START_RAND_SEED 325
#define RAND_NUM ((double)rand() / (double)RAND_MAX )
//# define MAX 2147483648.0   //The Maximum of random number+1 

double normal_dist_rand(double mean, double sd);

// encode strings
extern NSString *idEncode;
extern NSString *intEncode;
extern NSString *doubleEncode;
extern NSString *longEncode;
extern NSString *boolEncode;

// parameters
extern NSDictionary *simParameters;

#ifdef __APPLE__
@interface NSString (LimbChondrogenesisAdditions)
- (BOOL)boolValue;
@end
#endif
