# Supplementary material for: Patterns of Mesenchymal Condensation in a Multiscale, Discrete Stochastic Model
Source: PLoS Comput Biol. 2007 Apr 27;3(4):e76. doi: 10.1371/journal.pcbi.0030076 (PMC1857812; doi:10.1371/journal.pcbi.0030076)
Supplement: Dataset S1 — (330 KB TAR) [file pcbi.0030076.sd001.tar › limb/LimbChondrogenesis.xcodeproj/project.pbxproj]

// !$*UTF8*$!
{
	archiveVersion = 1;
	classes = {
	};
	objectVersion = 42;
	objects = {

/* Begin PBXBuildFile section */
		8DD76F9C0486AA7600D96B5E /* Foundation.framework in Frameworks */ = {isa = PBXBuildFile; fileRef = 08FB779EFE84155DC02AAC07 /* Foundation.framework */; };
		D62E27C308F441D600E8BC8F /* BiologicalCell.h in CopyFiles */ = {isa = PBXBuildFile; fileRef = D62E27C108F441D600E8BC8F /* BiologicalCell.h */; };
		D62E27C408F441D600E8BC8F /* BiologicalCell.m in Sources */ = {isa = PBXBuildFile; fileRef = D62E27C208F441D600E8BC8F /* BiologicalCell.m */; };
		D62E27C708F441DF00E8BC8F /* CellColony.h in CopyFiles */ = {isa = PBXBuildFile; fileRef = D62E27C508F441DF00E8BC8F /* CellColony.h */; };
		D62E27C808F441DF00E8BC8F /* CellColony.m in Sources */ = {isa = PBXBuildFile; fileRef = D62E27C608F441DF00E8BC8F /* CellColony.m */; };
		D62E27CC08F441E900E8BC8F /* Grid2DArray.h in CopyFiles */ = {isa = PBXBuildFile; fileRef = D62E27C908F441E900E8BC8F /* Grid2DArray.h */; };
		D62E27CD08F441E900E8BC8F /* Grid2DArray.m in Sources */ = {isa = PBXBuildFile; fileRef = D62E27CA08F441E900E8BC8F /* Grid2DArray.m */; };
		D62E27CE08F441E900E8BC8F /* internal.h in CopyFiles */ = {isa = PBXBuildFile; fileRef = D62E27CB08F441E900E8BC8F /* internal.h */; };
		D62E27D108F441F400E8BC8F /* MultiScale2DGrid.h in CopyFiles */ = {isa = PBXBuildFile; fileRef = D62E27CF08F441F400E8BC8F /* MultiScale2DGrid.h */; };
		D62E27D208F441F400E8BC8F /* MultiScale2DGrid.m in Sources */ = {isa = PBXBuildFile; fileRef = D62E27D008F441F400E8BC8F /* MultiScale2DGrid.m */; };
		D62E27D508F441FE00E8BC8F /* ReactionDiffusion.h in CopyFiles */ = {isa = PBXBuildFile; fileRef = D62E27D308F441FE00E8BC8F /* ReactionDiffusion.h */; };
		D62E27D608F441FE00E8BC8F /* ReactionDiffusion.m in Sources */ = {isa = PBXBuildFile; fileRef = D62E27D408F441FE00E8BC8F /* ReactionDiffusion.m */; };
		D62E27D808F4425600E8BC8F /* main.m in Sources */ = {isa = PBXBuildFile; fileRef = D62E27D708F4425600E8BC8F /* main.m */; };
		D67633EC0B2474C000D8AC33 /* README in CopyFiles */ = {isa = PBXBuildFile; fileRef = D67633EB0B2474C000D8AC33 /* README */; };
		D6D2B12E0A63007500ADD9C4 /* SignalTransductionCell.h in CopyFiles */ = {isa = PBXBuildFile; fileRef = D6D2B12C0A63007500ADD9C4 /* SignalTransductionCell.h */; };
		D6D2B12F0A63007500ADD9C4 /* SignalTransductionCell.m in Sources */ = {isa = PBXBuildFile; fileRef = D6D2B12D0A63007500ADD9C4 /* SignalTransductionCell.m */; };
		D6D2B1440A6307C200ADD9C4 /* SignalTransductionModel.h in CopyFiles */ = {isa = PBXBuildFile; fileRef = D6D2B1420A6307C200ADD9C4 /* SignalTransductionModel.h */; };
		D6D2B1450A6307C200ADD9C4 /* SignalTransductionModel.m in Sources */ = {isa = PBXBuildFile; fileRef = D6D2B1430A6307C200ADD9C4 /* SignalTransductionModel.m */; };
		D6D2B14A0A63084900ADD9C4 /* ReactionDiffusionModel.h in CopyFiles */ = {isa = PBXBuildFile; fileRef = D6D2B1480A63084900ADD9C4 /* ReactionDiffusionModel.h */; };
		D6D2B14B0A63084900ADD9C4 /* ReactionDiffusionModel.m in Sources */ = {isa = PBXBuildFile; fileRef = D6D2B1490A63084900ADD9C4 /* ReactionDiffusionModel.m */; };
		D6D2B1E40A659A4800ADD9C4 /* Diffusion.h in CopyFiles */ = {isa = PBXBuildFile; fileRef = D6D2B1E20A659A4800ADD9C4 /* Diffusion.h */; };
		D6D2B1E50A659A4800ADD9C4 /* Diffusion.m in Sources */ = {isa = PBXBuildFile; fileRef = D6D2B1E30A659A4800ADD9C4 /* Diffusion.m */; };
/* End PBXBuildFile section */

/* Begin PBXCopyFilesBuildPhase section */
		8DD76F9E0486AA7600D96B5E /* CopyFiles */ = {
			isa = PBXCopyFilesBuildPhase;
			buildActionMask = 8;
			dstPath = /usr/share/man/man1/;
			dstSubfolderSpec = 0;
			files = (
				D62E27C308F441D600E8BC8F /* BiologicalCell.h in CopyFiles */,
				D62E27C708F441DF00E8BC8F /* CellColony.h in CopyFiles */,
				D62E27CC08F441E900E8BC8F /* Grid2DArray.h in CopyFiles */,
				D62E27CE08F441E900E8BC8F /* internal.h in CopyFiles */,
				D62E27D108F441F400E8BC8F /* MultiScale2DGrid.h in CopyFiles */,
				D62E27D508F441FE00E8BC8F /* ReactionDiffusion.h in CopyFiles */,
				D6D2B12E0A63007500ADD9C4 /* SignalTransductionCell.h in CopyFiles */,
				D6D2B1440A6307C200ADD9C4 /* SignalTransductionModel.h in CopyFiles */,
				D6D2B14A0A63084900ADD9C4 /* ReactionDiffusionModel.h in CopyFiles */,
				D6D2B1E40A659A4800ADD9C4 /* Diffusion.h in CopyFiles */,
				D67633EC0B2474C000D8AC33 /* README in CopyFiles */,
			);
			runOnlyForDeploymentPostprocessing = 1;
		};
/* End PBXCopyFilesBuildPhase section */

/* Begin PBXFileReference section */
		08FB779EFE84155DC02AAC07 /* Foundation.framework */ = {isa = PBXFileReference; lastKnownFileType = wrapper.framework; name = Foundation.framework; path = /System/Library/Frameworks/Foundation.framework; sourceTree = "<absolute>"; };
		32A70AAB03705E1F00C91783 /* LimbChondrogenesis_Prefix.pch */ = {isa = PBXFileReference; fileEncoding = 4; lastKnownFileType = sourcecode.c.h; path = LimbChondrogenesis_Prefix.pch; sourceTree = "<group>"; };
		8DD76FA10486AA7600D96B5E /* LimbChondrogenesis */ = {isa = PBXFileReference; explicitFileType = "compiled.mach-o.executable"; includeInIndex = 0; path = LimbChondrogenesis; sourceTree = BUILT_PRODUCTS_DIR; };
		D62E27C108F441D600E8BC8F /* BiologicalCell.h */ = {isa = PBXFileReference; fileEncoding = 30; lastKnownFileType = sourcecode.c.h; path = BiologicalCell.h; sourceTree = "<group>"; };
		D62E27C208F441D600E8BC8F /* BiologicalCell.m */ = {isa = PBXFileReference; fileEncoding = 30; lastKnownFileType = sourcecode.c.objc; path = BiologicalCell.m; sourceTree = "<group>"; };
		D62E27C508F441DF00E8BC8F /* CellColony.h */ = {isa = PBXFileReference; fileEncoding = 30; lastKnownFileType = sourcecode.c.h; path = CellColony.h; sourceTree = "<group>"; };
		D62E27C608F441DF00E8BC8F /* CellColony.m */ = {isa = PBXFileReference; fileEncoding = 30; lastKnownFileType = sourcecode.c.objc; path = CellColony.m; sourceTree = "<group>"; };
		D62E27C908F441E900E8BC8F /* Grid2DArray.h */ = {isa = PBXFileReference; fileEncoding = 30; lastKnownFileType = sourcecode.c.h; path = Grid2DArray.h; sourceTree = "<group>"; };
		D62E27CA08F441E900E8BC8F /* Grid2DArray.m */ = {isa = PBXFileReference; fileEncoding = 30; lastKnownFileType = sourcecode.c.objc; path = Grid2DArray.m; sourceTree = "<group>"; };
		D62E27CB08F441E900E8BC8F /* internal.h */ = {isa = PBXFileReference; fileEncoding = 30; lastKnownFileType = sourcecode.c.h; path = internal.h; sourceTree = "<group>"; };
		D62E27CF08F441F400E8BC8F /* MultiScale2DGrid.h */ = {isa = PBXFileReference; fileEncoding = 30; lastKnownFileType = sourcecode.c.h; path = MultiScale2DGrid.h; sourceTree = "<group>"; };
		D62E27D008F441F400E8BC8F /* MultiScale2DGrid.m */ = {isa = PBXFileReference; fileEncoding = 30; lastKnownFileType = sourcecode.c.objc; path = MultiScale2DGrid.m; sourceTree = "<group>"; };
		D62E27D308F441FE00E8BC8F /* ReactionDiffusion.h */ = {isa = PBXFileReference; fileEncoding = 30; lastKnownFileType = sourcecode.c.h; path = ReactionDiffusion.h; sourceTree = "<group>"; };
		D62E27D408F441FE00E8BC8F /* ReactionDiffusion.m */ = {isa = PBXFileReference; fileEncoding = 30; lastKnownFileType = sourcecode.c.objc; path = ReactionDiffusion.m; sourceTree = "<group>"; };
		D62E27D708F4425600E8BC8F /* main.m */ = {isa = PBXFileReference; fileEncoding = 30; lastKnownFileType = sourcecode.c.objc; path = main.m; sourceTree = "<group>"; };
		D62E27E908F4439000E8BC8F /* params.limb */ = {isa = PBXFileReference; fileEncoding = 30; lastKnownFileType = text; path = params.limb; sourceTree = "<group>"; };
		D67633EB0B2474C000D8AC33 /* README */ = {isa = PBXFileReference; fileEncoding = 4; lastKnownFileType = text; path = README; sourceTree = "<group>"; };
		D6D2B12C0A63007500ADD9C4 /* SignalTransductionCell.h */ = {isa = PBXFileReference; fileEncoding = 4; lastKnownFileType = sourcecode.c.h; path = SignalTransductionCell.h; sourceTree = "<group>"; };
		D6D2B12D0A63007500ADD9C4 /* SignalTransductionCell.m */ = {isa = PBXFileReference; fileEncoding = 4; lastKnownFileType = sourcecode.c.objc; path = SignalTransductionCell.m; sourceTree = "<group>"; };
		D6D2B1420A6307C200ADD9C4 /* SignalTransductionModel.h */ = {isa = PBXFileReference; fileEncoding = 4; lastKnownFileType = sourcecode.c.h; path = SignalTransductionModel.h; sourceTree = "<group>"; };
		D6D2B1430A6307C200ADD9C4 /* SignalTransductionModel.m */ = {isa = PBXFileReference; fileEncoding = 4; lastKnownFileType = sourcecode.c.objc; path = SignalTransductionModel.m; sourceTree = "<group>"; };
		D6D2B1480A63084900ADD9C4 /* ReactionDiffusionModel.h */ = {isa = PBXFileReference; fileEncoding = 4; lastKnownFileType = sourcecode.c.h; path = ReactionDiffusionModel.h; sourceTree = "<group>"; };
		D6D2B1490A63084900ADD9C4 /* ReactionDiffusionModel.m */ = {isa = PBXFileReference; fileEncoding = 4; lastKnownFileType = sourcecode.c.objc; path = ReactionDiffusionModel.m; sourceTree = "<group>"; };
		D6D2B1E20A659A4800ADD9C4 /* Diffusion.h */ = {isa = PBXFileReference; fileEncoding = 4; lastKnownFileType = sourcecode.c.h; path = Diffusion.h; sourceTree = "<group>"; };
		D6D2B1E30A659A4800ADD9C4 /* Diffusion.m */ = {isa = PBXFileReference; fileEncoding = 4; lastKnownFileType = sourcecode.c.objc; path = Diffusion.m; sourceTree = "<group>"; };
		D6EAF9FC0994073F00EE3B51 /* matlab.c */ = {isa = PBXFileReference; fileEncoding = 4; lastKnownFileType = sourcecode.c.c; path = matlab.c; sourceTree = "<group>"; };
/* End PBXFileReference section */

/* Begin PBXFrameworksBuildPhase section */
		8DD76F9B0486AA7600D96B5E /* Frameworks */ = {
			isa = PBXFrameworksBuildPhase;
			buildActionMask = 2147483647;
			files = (
				8DD76F9C0486AA7600D96B5E /* Foundation.framework in Frameworks */,
			);
			runOnlyForDeploymentPostprocessing = 0;
		};
/* End PBXFrameworksBuildPhase section */

/* Begin PBXGroup section */
		08FB7794FE84155DC02AAC07 /* LimbChondrogenesis */ = {
			isa = PBXGroup;
			children = (
				08FB7795FE84155DC02AAC07 /* Source */,
				D62E27E208F4436400E8BC8F /* Resources */,
				C6859EA2029092E104C91782 /* Documentation */,
				08FB779DFE84155DC02AAC07 /* External Frameworks and Libraries */,
				1AB674ADFE9D54B511CA2CBB /* Products */,
			);
			name = LimbChondrogenesis;
			sourceTree = "<group>";
		};
		08FB7795FE84155DC02AAC07 /* Source */ = {
			isa = PBXGroup;
			children = (
				D6D2B1E20A659A4800ADD9C4 /* Diffusion.h */,
				D6D2B1E30A659A4800ADD9C4 /* Diffusion.m */,
				D6D2B1480A63084900ADD9C4 /* ReactionDiffusionModel.h */,
				D6D2B1490A63084900ADD9C4 /* ReactionDiffusionModel.m */,
				D6D2B1420A6307C200ADD9C4 /* SignalTransductionModel.h */,
				D6D2B1430A6307C200ADD9C4 /* SignalTransductionModel.m */,
				D6D2B12C0A63007500ADD9C4 /* SignalTransductionCell.h */,
				D6D2B12D0A63007500ADD9C4 /* SignalTransductionCell.m */,
				D6EAF9FC0994073F00EE3B51 /* matlab.c */,
				D62E27D708F4425600E8BC8F /* main.m */,
				D62E27C108F441D600E8BC8F /* BiologicalCell.h */,
				D62E27C208F441D600E8BC8F /* BiologicalCell.m */,
				D62E27C508F441DF00E8BC8F /* CellColony.h */,
				D62E27C608F441DF00E8BC8F /* CellColony.m */,
				D62E27C908F441E900E8BC8F /* Grid2DArray.h */,
				D62E27CA08F441E900E8BC8F /* Grid2DArray.m */,
				D62E27CB08F441E900E8BC8F /* internal.h */,
				D62E27CF08F441F400E8BC8F /* MultiScale2DGrid.h */,
				D62E27D008F441F400E8BC8F /* MultiScale2DGrid.m */,
				32A70AAB03705E1F00C91783 /* LimbChondrogenesis_Prefix.pch */,
				D62E27D308F441FE00E8BC8F /* ReactionDiffusion.h */,
				D62E27D408F441FE00E8BC8F /* ReactionDiffusion.m */,
			);
			name = Source;
			sourceTree = "<group>";
		};
		08FB779DFE84155DC02AAC07 /* External Frameworks and Libraries */ = {
			isa = PBXGroup;
			children = (
				08FB779EFE84155DC02AAC07 /* Foundation.framework */,
			);
			name = "External Frameworks and Libraries";
			sourceTree = "<group>";
		};
		1AB674ADFE9D54B511CA2CBB /* Products */ = {
			isa = PBXGroup;
			children = (
				8DD76FA10486AA7600D96B5E /* LimbChondrogenesis */,
			);
			name = Products;
			sourceTree = "<group>";
		};
		C6859EA2029092E104C91782 /* Documentation */ = {
			isa = PBXGroup;
			children = (
			);
			name = Documentation;
			sourceTree = "<group>";
		};
		D62E27E208F4436400E8BC8F /* Resources */ = {
			isa = PBXGroup;
			children = (
				D62E27E908F4439000E8BC8F /* params.limb */,
				D67633EB0B2474C000D8AC33 /* README */,
			);
			name = Resources;
			sourceTree = "<group>";
		};
/* End PBXGroup section */

/* Begin PBXNativeTarget section */
		8DD76F960486AA7600D96B5E /* LimbChondrogenesis */ = {
			isa = PBXNativeTarget;
			buildConfigurationList = D62E27B508F4371200E8BC8F /* Build configuration list for PBXNativeTarget "LimbChondrogenesis" */;
			buildPhases = (
				8DD76F990486AA7600D96B5E /* Sources */,
				8DD76F9B0486AA7600D96B5E /* Frameworks */,
				8DD76F9E0486AA7600D96B5E /* CopyFiles */,
			);
			buildRules = (
			);
			dependencies = (
			);
			name = LimbChondrogenesis;
			productInstallPath = "$(HOME)/bin";
			productName = LimbChondrogenesis;
			productReference = 8DD76FA10486AA7600D96B5E /* LimbChondrogenesis */;
			productType = "com.apple.product-type.tool";
		};
/* End PBXNativeTarget section */

/* Begin PBXProject section */
		08FB7793FE84155DC02AAC07 /* Project object */ = {
			isa = PBXProject;
			buildConfigurationList = D62E27B908F4371200E8BC8F /* Build configuration list for PBXProject "LimbChondrogenesis" */;
			hasScannedForEncodings = 1;
			mainGroup = 08FB7794FE84155DC02AAC07 /* LimbChondrogenesis */;
			projectDirPath = "";
			targets = (
				8DD76F960486AA7600D96B5E /* LimbChondrogenesis */,
			);
		};
/* End PBXProject section */

/* Begin PBXSourcesBuildPhase section */
		8DD76F990486AA7600D96B5E /* Sources */ = {
			isa = PBXSourcesBuildPhase;
			buildActionMask = 2147483647;
			files = (
				D62E27C408F441D600E8BC8F /* BiologicalCell.m in Sources */,
				D62E27C808F441DF00E8BC8F /* CellColony.m in Sources */,
				D62E27CD08F441E900E8BC8F /* Grid2DArray.m in Sources */,
				D62E27D208F441F400E8BC8F /* MultiScale2DGrid.m in Sources */,
				D62E27D608F441FE00E8BC8F /* ReactionDiffusion.m in Sources */,
				D62E27D808F4425600E8BC8F /* main.m in Sources */,
				D6D2B12F0A63007500ADD9C4 /* SignalTransductionCell.m in Sources */,
				D6D2B1450A6307C200ADD9C4 /* SignalTransductionModel.m in Sources */,
				D6D2B14B0A63084900ADD9C4 /* ReactionDiffusionModel.m in Sources */,
				D6D2B1E50A659A4800ADD9C4 /* Diffusion.m in Sources */,
			);
			runOnlyForDeploymentPostprocessing = 0;
		};
/* End PBXSourcesBuildPhase section */

/* Begin XCBuildConfiguration section */
		D62E27B608F4371200E8BC8F /* Debug */ = {
			isa = XCBuildConfiguration;
			buildSettings = {
				COPY_PHASE_STRIP = NO;
				GCC_DYNAMIC_NO_PIC = NO;
				GCC_ENABLE_FIX_AND_CONTINUE = YES;
				GCC_GENERATE_DEBUGGING_SYMBOLS = YES;
				GCC_MODEL_TUNING = G5;
				GCC_OPTIMIZATION_LEVEL = 0;
				GCC_PRECOMPILE_PREFIX_HEADER = YES;
				GCC_PREFIX_HEADER = LimbChondrogenesis_Prefix.pch;
				GCC_WARN_ABOUT_RETURN_TYPE = YES;
				GCC_WARN_UNUSED_VARIABLE = YES;
				INSTALL_PATH = "$(HOME)/bin";
				PREBINDING = NO;
				PRODUCT_NAME = LimbChondrogenesis;
				ZERO_LINK = YES;
			};
			name = Debug;
		};
		D62E27B708F4371200E8BC8F /* Release */ = {
			isa = XCBuildConfiguration;
			buildSettings = {
				COPY_PHASE_STRIP = YES;
				GCC_ENABLE_FIX_AND_CONTINUE = NO;
				GCC_GENERATE_DEBUGGING_SYMBOLS = NO;
				GCC_MODEL_TUNING = G5;
				GCC_PRECOMPILE_PREFIX_HEADER = YES;
				GCC_PREFIX_HEADER = LimbChondrogenesis_Prefix.pch;
				GCC_WARN_ABOUT_RETURN_TYPE = YES;
				GCC_WARN_UNUSED_VARIABLE = YES;
				INSTALL_PATH = "$(HOME)/bin";
				PREBINDING = NO;
				PRODUCT_NAME = LimbChondrogenesis;
				ZERO_LINK = NO;
			};
			name = Release;
		};
		D62E27B808F4371200E8BC8F /* Default */ = {
			isa = XCBuildConfiguration;
			buildSettings = {
				GCC_GENERATE_DEBUGGING_SYMBOLS = NO;
				GCC_MODEL_TUNING = G5;
				GCC_PRECOMPILE_PREFIX_HEADER = YES;
				GCC_PREFIX_HEADER = LimbChondrogenesis_Prefix.pch;
				GCC_WARN_ABOUT_RETURN_TYPE = YES;
				GCC_WARN_UNUSED_VARIABLE = YES;
				INSTALL_PATH = "$(HOME)/bin";
				PREBINDING = NO;
				PRODUCT_NAME = LimbChondrogenesis;
			};
			name = Default;
		};
		D62E27BA08F4371200E8BC8F /* Debug */ = {
			isa = XCBuildConfiguration;
			buildSettings = {
			};
			name = Debug;
		};
		D62E27BB08F4371200E8BC8F /* Release */ = {
			isa = XCBuildConfiguration;
			buildSettings = {
			};
			name = Release;
		};
		D62E27BC08F4371200E8BC8F /* Default */ = {
			isa = XCBuildConfiguration;
			buildSettings = {
			};
			name = Default;
		};
/* End XCBuildConfiguration section */

/* Begin XCConfigurationList section */
		D62E27B508F4371200E8BC8F /* Build configuration list for PBXNativeTarget "LimbChondrogenesis" */ = {
			isa = XCConfigurationList;
			buildConfigurations = (
				D62E27B608F4371200E8BC8F /* Debug */,
				D62E27B708F4371200E8BC8F /* Release */,
				D62E27B808F4371200E8BC8F /* Default */,
			);
			defaultConfigurationIsVisible = 0;
			defaultConfigurationName = Default;
		};
		D62E27B908F4371200E8BC8F /* Build configuration list for PBXProject "LimbChondrogenesis" */ = {
			isa = XCConfigurationList;
			buildConfigurations = (
				D62E27BA08F4371200E8BC8F /* Debug */,
				D62E27BB08F4371200E8BC8F /* Release */,
				D62E27BC08F4371200E8BC8F /* Default */,
			);
			defaultConfigurationIsVisible = 0;
			defaultConfigurationName = Default;
		};
/* End XCConfigurationList section */
	};
	rootObject = 08FB7793FE84155DC02AAC07 /* Project object */;
}
