# Supplementary material for: Patterns of Mesenchymal Condensation in a Multiscale, Discrete Stochastic Model
Source: PLoS Comput Biol. 2007 Apr 27;3(4):e76. doi: 10.1371/journal.pcbi.0030076 (PMC1857812; doi:10.1371/journal.pcbi.0030076)
Supplement: Dataset S1 — (330 KB TAR) [file pcbi.0030076.sd001.tar › limb/LimbChondrogenesis.xcodeproj/scottc.mode1]

<?xml version="1.0" encoding="UTF-8"?>
<!DOCTYPE plist PUBLIC "-//Apple Computer//DTD PLIST 1.0//EN" "http://www.apple.com/DTDs/PropertyList-1.0.dtd">
<plist version="1.0">
<dict>
	<key>ActivePerspectiveName</key>
	<string>Project</string>
	<key>AllowedModules</key>
	<array>
		<dict>
			<key>BundleLoadPath</key>
			<string></string>
			<key>MaxInstances</key>
			<string>n</string>
			<key>Module</key>
			<string>PBXSmartGroupTreeModule</string>
			<key>Name</key>
			<string>Groups and Files Outline View</string>
		</dict>
		<dict>
			<key>BundleLoadPath</key>
			<string></string>
			<key>MaxInstances</key>
			<string>n</string>
			<key>Module</key>
			<string>PBXNavigatorGroup</string>
			<key>Name</key>
			<string>Editor</string>
		</dict>
		<dict>
			<key>BundleLoadPath</key>
			<string></string>
			<key>MaxInstances</key>
			<string>n</string>
			<key>Module</key>
			<string>XCTaskListModule</string>
			<key>Name</key>
			<string>Task List</string>
		</dict>
		<dict>
			<key>BundleLoadPath</key>
			<string></string>
			<key>MaxInstances</key>
			<string>n</string>
			<key>Module</key>
			<string>XCDetailModule</string>
			<key>Name</key>
			<string>File and Smart Group Detail Viewer</string>
		</dict>
		<dict>
			<key>BundleLoadPath</key>
			<string></string>
			<key>MaxInstances</key>
			<string>1</string>
			<key>Module</key>
			<string>PBXBuildResultsModule</string>
			<key>Name</key>
			<string>Detailed Build Results Viewer</string>
		</dict>
		<dict>
			<key>BundleLoadPath</key>
			<string></string>
			<key>MaxInstances</key>
			<string>1</string>
			<key>Module</key>
			<string>PBXProjectFindModule</string>
			<key>Name</key>
			<string>Project Batch Find Tool</string>
		</dict>
		<dict>
			<key>BundleLoadPath</key>
			<string></string>
			<key>MaxInstances</key>
			<string>n</string>
			<key>Module</key>
			<string>PBXRunSessionModule</string>
			<key>Name</key>
			<string>Run Log</string>
		</dict>
		<dict>
			<key>BundleLoadPath</key>
			<string></string>
			<key>MaxInstances</key>
			<string>n</string>
			<key>Module</key>
			<string>PBXBookmarksModule</string>
			<key>Name</key>
			<string>Bookmarks Tool</string>
		</dict>
		<dict>
			<key>BundleLoadPath</key>
			<string></string>
			<key>MaxInstances</key>
			<string>n</string>
			<key>Module</key>
			<string>PBXClassBrowserModule</string>
			<key>Name</key>
			<string>Class Browser</string>
		</dict>
		<dict>
			<key>BundleLoadPath</key>
			<string></string>
			<key>MaxInstances</key>
			<string>n</string>
			<key>Module</key>
			<string>PBXCVSModule</string>
			<key>Name</key>
			<string>Source Code Control Tool</string>
		</dict>
		<dict>
			<key>BundleLoadPath</key>
			<string></string>
			<key>MaxInstances</key>
			<string>n</string>
			<key>Module</key>
			<string>PBXDebugBreakpointsModule</string>
			<key>Name</key>
			<string>Debug Breakpoints Tool</string>
		</dict>
		<dict>
			<key>BundleLoadPath</key>
			<string></string>
			<key>MaxInstances</key>
			<string>n</string>
			<key>Module</key>
			<string>XCDockableInspector</string>
			<key>Name</key>
			<string>Inspector</string>
		</dict>
		<dict>
			<key>BundleLoadPath</key>
			<string></string>
			<key>MaxInstances</key>
			<string>n</string>
			<key>Module</key>
			<string>PBXOpenQuicklyModule</string>
			<key>Name</key>
			<string>Open Quickly Tool</string>
		</dict>
		<dict>
			<key>BundleLoadPath</key>
			<string></string>
			<key>MaxInstances</key>
			<string>1</string>
			<key>Module</key>
			<string>PBXDebugSessionModule</string>
			<key>Name</key>
			<string>Debugger</string>
		</dict>
		<dict>
			<key>BundleLoadPath</key>
			<string></string>
			<key>MaxInstances</key>
			<string>1</string>
			<key>Module</key>
			<string>PBXDebugCLIModule</string>
			<key>Name</key>
			<string>Debug Console</string>
		</dict>
	</array>
	<key>Description</key>
	<string>DefaultDescriptionKey</string>
	<key>DockingSystemVisible</key>
	<false/>
	<key>Extension</key>
	<string>mode1</string>
	<key>FavBarConfig</key>
	<dict>
		<key>PBXProjectModuleGUID</key>
		<string>D62E27B408F4371200E8BC8F</string>
		<key>XCBarModuleItemNames</key>
		<dict/>
		<key>XCBarModuleItems</key>
		<array/>
	</dict>
	<key>FirstTimeWindowDisplayed</key>
	<false/>
	<key>Identifier</key>
	<string>com.apple.perspectives.project.mode1</string>
	<key>MajorVersion</key>
	<integer>31</integer>
	<key>MinorVersion</key>
	<integer>1</integer>
	<key>Name</key>
	<string>Default</string>
	<key>Notifications</key>
	<array/>
	<key>OpenEditors</key>
	<array>
		<dict>
			<key>Content</key>
			<dict>
				<key>PBXProjectModuleGUID</key>
				<string>D67633E60B24741900D8AC33</string>
				<key>PBXProjectModuleLabel</key>
				<string>main.m</string>
				<key>PBXSplitModuleInNavigatorKey</key>
				<dict>
					<key>Split0</key>
					<dict>
						<key>PBXProjectModuleGUID</key>
						<string>D67633E70B24741F00D8AC33</string>
						<key>PBXProjectModuleLabel</key>
						<string>main.m</string>
						<key>_historyCapacity</key>
						<integer>0</integer>
						<key>bookmark</key>
						<string>D69523D50B247E5E00278B0D</string>
						<key>history</key>
						<array>
							<string>D67633F60B247CD500D8AC33</string>
							<string>D69523CD0B247DE500278B0D</string>
							<string>D69523CA0B247DD100278B0D</string>
						</array>
						<key>prevStack</key>
						<array>
							<string>D67633F80B247CD500D8AC33</string>
							<string>D69523CE0B247DE500278B0D</string>
						</array>
					</dict>
					<key>SplitCount</key>
					<string>1</string>
				</dict>
				<key>StatusBarVisibility</key>
				<true/>
			</dict>
			<key>Geometry</key>
			<dict>
				<key>Frame</key>
				<string>{{0, 20}, {887, 968}}</string>
				<key>PBXModuleWindowStatusBarHidden2</key>
				<false/>
				<key>RubberWindowFrame</key>
				<string>62 161 887 1009 0 0 1600 1178 </string>
			</dict>
		</dict>
	</array>
	<key>PerspectiveWidths</key>
	<array>
		<integer>-1</integer>
		<integer>-1</integer>
	</array>
	<key>Perspectives</key>
	<array>
		<dict>
			<key>ChosenToolbarItems</key>
			<array>
				<string>active-target-popup</string>
				<string>action</string>
				<string>NSToolbarFlexibleSpaceItem</string>
				<string>buildOrClean</string>
				<string>build-and-runOrDebug</string>
				<string>com.apple.ide.PBXToolbarStopButton</string>
				<string>get-info</string>
				<string>toggle-editor</string>
				<string>NSToolbarFlexibleSpaceItem</string>
				<string>com.apple.pbx.toolbar.searchfield</string>
			</array>
			<key>ControllerClassBaseName</key>
			<string></string>
			<key>IconName</key>
			<string>WindowOfProjectWithEditor</string>
			<key>Identifier</key>
			<string>perspective.project</string>
			<key>IsVertical</key>
			<false/>
			<key>Layout</key>
			<array>
				<dict>
					<key>ContentConfiguration</key>
					<dict>
						<key>PBXBottomSmartGroupGIDs</key>
						<array>
							<string>1C37FBAC04509CD000000102</string>
							<string>1C37FAAC04509CD000000102</string>
							<string>1C08E77C0454961000C914BD</string>
							<string>1C37FABC05509CD000000102</string>
							<string>1C37FABC05539CD112110102</string>
							<string>E2644B35053B69B200211256</string>
							<string>1C37FABC04509CD000100104</string>
							<string>1CC0EA4004350EF90044410B</string>
							<string>1CC0EA4004350EF90041110B</string>
						</array>
						<key>PBXProjectModuleGUID</key>
						<string>1CE0B1FE06471DED0097A5F4</string>
						<key>PBXProjectModuleLabel</key>
						<string>Files</string>
						<key>PBXProjectStructureProvided</key>
						<string>yes</string>
						<key>PBXSmartGroupTreeModuleColumnData</key>
						<dict>
							<key>PBXSmartGroupTreeModuleColumnWidthsKey</key>
							<array>
								<real>236</real>
							</array>
							<key>PBXSmartGroupTreeModuleColumnsKey_v4</key>
							<array>
								<string>MainColumn</string>
							</array>
						</dict>
						<key>PBXSmartGroupTreeModuleOutlineStateKey_v7</key>
						<dict>
							<key>PBXSmartGroupTreeModuleOutlineStateExpansionKey</key>
							<array>
								<string>08FB7794FE84155DC02AAC07</string>
								<string>D62E27E208F4436400E8BC8F</string>
								<string>1C37FABC05509CD000000102</string>
							</array>
							<key>PBXSmartGroupTreeModuleOutlineStateSelectionKey</key>
							<array>
								<array>
									<integer>0</integer>
								</array>
							</array>
							<key>PBXSmartGroupTreeModuleOutlineStateVisibleRectKey</key>
							<string>{{0, 0}, {236, 464}}</string>
						</dict>
						<key>PBXTopSmartGroupGIDs</key>
						<array/>
						<key>XCIncludePerspectivesSwitch</key>
						<true/>
						<key>XCSharingToken</key>
						<string>com.apple.Xcode.GFSharingToken</string>
					</dict>
					<key>GeometryConfiguration</key>
					<dict>
						<key>Frame</key>
						<string>{{0, 0}, {253, 482}}</string>
						<key>GroupTreeTableConfiguration</key>
						<array>
							<string>MainColumn</string>
							<real>236</real>
						</array>
						<key>RubberWindowFrame</key>
						<string>678 623 773 523 0 0 1600 1178 </string>
					</dict>
					<key>Module</key>
					<string>PBXSmartGroupTreeModule</string>
					<key>Proportion</key>
					<string>253pt</string>
				</dict>
				<dict>
					<key>Dock</key>
					<array>
						<dict>
							<key>ContentConfiguration</key>
							<dict>
								<key>PBXProjectModuleGUID</key>
								<string>1CE0B20306471E060097A5F4</string>
								<key>PBXProjectModuleLabel</key>
								<string>MyNewFile14.java</string>
								<key>PBXSplitModuleInNavigatorKey</key>
								<dict>
									<key>Split0</key>
									<dict>
										<key>PBXProjectModuleGUID</key>
										<string>1CE0B20406471E060097A5F4</string>
										<key>PBXProjectModuleLabel</key>
										<string>MyNewFile14.java</string>
									</dict>
									<key>SplitCount</key>
									<string>1</string>
								</dict>
								<key>StatusBarVisibility</key>
								<true/>
							</dict>
							<key>GeometryConfiguration</key>
							<dict>
								<key>Frame</key>
								<string>{{0, 0}, {515, 0}}</string>
								<key>RubberWindowFrame</key>
								<string>678 623 773 523 0 0 1600 1178 </string>
							</dict>
							<key>Module</key>
							<string>PBXNavigatorGroup</string>
							<key>Proportion</key>
							<string>0pt</string>
						</dict>
						<dict>
							<key>BecomeActive</key>
							<true/>
							<key>ContentConfiguration</key>
							<dict>
								<key>PBXProjectModuleGUID</key>
								<string>1CE0B20506471E060097A5F4</string>
								<key>PBXProjectModuleLabel</key>
								<string>Detail</string>
							</dict>
							<key>GeometryConfiguration</key>
							<dict>
								<key>Frame</key>
								<string>{{0, 5}, {515, 477}}</string>
								<key>RubberWindowFrame</key>
								<string>678 623 773 523 0 0 1600 1178 </string>
							</dict>
							<key>Module</key>
							<string>XCDetailModule</string>
							<key>Proportion</key>
							<string>477pt</string>
						</dict>
					</array>
					<key>Proportion</key>
					<string>515pt</string>
				</dict>
			</array>
			<key>Name</key>
			<string>Project</string>
			<key>ServiceClasses</key>
			<array>
				<string>XCModuleDock</string>
				<string>PBXSmartGroupTreeModule</string>
				<string>XCModuleDock</string>
				<string>PBXNavigatorGroup</string>
				<string>XCDetailModule</string>
			</array>
			<key>TableOfContents</key>
			<array>
				<string>D69523CB0B247DE500278B0D</string>
				<string>1CE0B1FE06471DED0097A5F4</string>
				<string>D69523CC0B247DE500278B0D</string>
				<string>1CE0B20306471E060097A5F4</string>
				<string>1CE0B20506471E060097A5F4</string>
			</array>
			<key>ToolbarConfiguration</key>
			<string>xcode.toolbar.config.default</string>
		</dict>
		<dict>
			<key>ControllerClassBaseName</key>
			<string></string>
			<key>IconName</key>
			<string>WindowOfProject</string>
			<key>Identifier</key>
			<string>perspective.morph</string>
			<key>IsVertical</key>
			<integer>0</integer>
			<key>Layout</key>
			<array>
				<dict>
					<key>BecomeActive</key>
					<integer>1</integer>
					<key>ContentConfiguration</key>
					<dict>
						<key>PBXBottomSmartGroupGIDs</key>
						<array>
							<string>1C37FBAC04509CD000000102</string>
							<string>1C37FAAC04509CD000000102</string>
							<string>1C08E77C0454961000C914BD</string>
							<string>1C37FABC05509CD000000102</string>
							<string>1C37FABC05539CD112110102</string>
							<string>E2644B35053B69B200211256</string>
							<string>1C37FABC04509CD000100104</string>
							<string>1CC0EA4004350EF90044410B</string>
							<string>1CC0EA4004350EF90041110B</string>
						</array>
						<key>PBXProjectModuleGUID</key>
						<string>11E0B1FE06471DED0097A5F4</string>
						<key>PBXProjectModuleLabel</key>
						<string>Files</string>
						<key>PBXProjectStructureProvided</key>
						<string>yes</string>
						<key>PBXSmartGroupTreeModuleColumnData</key>
						<dict>
							<key>PBXSmartGroupTreeModuleColumnWidthsKey</key>
							<array>
								<real>186</real>
							</array>
							<key>PBXSmartGroupTreeModuleColumnsKey_v4</key>
							<array>
								<string>MainColumn</string>
							</array>
						</dict>
						<key>PBXSmartGroupTreeModuleOutlineStateKey_v7</key>
						<dict>
							<key>PBXSmartGroupTreeModuleOutlineStateExpansionKey</key>
							<array>
								<string>29B97314FDCFA39411CA2CEA</string>
								<string>1C37FABC05509CD000000102</string>
							</array>
							<key>PBXSmartGroupTreeModuleOutlineStateSelectionKey</key>
							<array>
								<array>
									<integer>0</integer>
								</array>
							</array>
							<key>PBXSmartGroupTreeModuleOutlineStateVisibleRectKey</key>
							<string>{{0, 0}, {186, 337}}</string>
						</dict>
						<key>PBXTopSmartGroupGIDs</key>
						<array/>
						<key>XCIncludePerspectivesSwitch</key>
						<integer>1</integer>
						<key>XCSharingToken</key>
						<string>com.apple.Xcode.GFSharingToken</string>
					</dict>
					<key>GeometryConfiguration</key>
					<dict>
						<key>Frame</key>
						<string>{{0, 0}, {203, 355}}</string>
						<key>GroupTreeTableConfiguration</key>
						<array>
							<string>MainColumn</string>
							<real>186</real>
						</array>
						<key>RubberWindowFrame</key>
						<string>373 269 690 397 0 0 1440 878 </string>
					</dict>
					<key>Module</key>
					<string>PBXSmartGroupTreeModule</string>
					<key>Proportion</key>
					<string>100%</string>
				</dict>
			</array>
			<key>Name</key>
			<string>Morph</string>
			<key>PreferredWidth</key>
			<integer>300</integer>
			<key>ServiceClasses</key>
			<array>
				<string>XCModuleDock</string>
				<string>PBXSmartGroupTreeModule</string>
			</array>
			<key>TableOfContents</key>
			<array>
				<string>11E0B1FE06471DED0097A5F4</string>
			</array>
			<key>ToolbarConfiguration</key>
			<string>xcode.toolbar.config.default.short</string>
		</dict>
	</array>
	<key>PerspectivesBarVisible</key>
	<false/>
	<key>PinnedNavigatorIdentifier</key>
	<string>D67633E60B24741900D8AC33</string>
	<key>ShelfIsVisible</key>
	<false/>
	<key>SourceDescription</key>
	<string>file at '/System/Library/PrivateFrameworks/DevToolsInterface.framework/Versions/A/Resources/XCPerspectivesSpecificationMode1.xcperspec'</string>
	<key>StatusbarIsVisible</key>
	<true/>
	<key>TimeStamp</key>
	<real>0.0</real>
	<key>ToolbarDisplayMode</key>
	<integer>1</integer>
	<key>ToolbarIsVisible</key>
	<true/>
	<key>ToolbarSizeMode</key>
	<integer>1</integer>
	<key>Type</key>
	<string>Perspectives</string>
	<key>UpdateMessage</key>
	<string>The Default Workspace in this version of Xcode now includes support to hide and show the detail view (what has been referred to as the "Metro-Morph" feature).  You must discard your current Default Workspace settings and update to the latest Default Workspace in order to gain this feature.  Do you wish to update to the latest Workspace defaults for project '%@'?</string>
	<key>WindowJustification</key>
	<integer>5</integer>
	<key>WindowOrderList</key>
	<array>
		<string>D62E281108F4526A00E8BC8F</string>
		<string>D67633E60B24741900D8AC33</string>
		<string>/Users/scottc/Projects/research/limb/code/LimbChondrogenesis/LimbChondrogenesis.xcodeproj</string>
	</array>
	<key>WindowString</key>
	<string>678 623 773 523 0 0 1600 1178 </string>
	<key>WindowTools</key>
	<array>
		<dict>
			<key>FirstTimeWindowDisplayed</key>
			<false/>
			<key>Identifier</key>
			<string>windowTool.build</string>
			<key>IsVertical</key>
			<true/>
			<key>Layout</key>
			<array>
				<dict>
					<key>Dock</key>
					<array>
						<dict>
							<key>ContentConfiguration</key>
							<dict>
								<key>PBXProjectModuleGUID</key>
								<string>1CD0528F0623707200166675</string>
								<key>PBXProjectModuleLabel</key>
								<string></string>
								<key>StatusBarVisibility</key>
								<true/>
							</dict>
							<key>GeometryConfiguration</key>
							<dict>
								<key>Frame</key>
								<string>{{0, 0}, {926, 299}}</string>
								<key>RubberWindowFrame</key>
								<string>359 465 926 626 0 0 1600 1178 </string>
							</dict>
							<key>Module</key>
							<string>PBXNavigatorGroup</string>
							<key>Proportion</key>
							<string>299pt</string>
						</dict>
						<dict>
							<key>ContentConfiguration</key>
							<dict>
								<key>PBXProjectModuleGUID</key>
								<string>XCMainBuildResultsModuleGUID</string>
								<key>PBXProjectModuleLabel</key>
								<string>Build</string>
								<key>XCBuildResultsTrigger_Collapse</key>
								<integer>1021</integer>
								<key>XCBuildResultsTrigger_Open</key>
								<integer>1011</integer>
							</dict>
							<key>GeometryConfiguration</key>
							<dict>
								<key>Frame</key>
								<string>{{0, 304}, {926, 281}}</string>
								<key>RubberWindowFrame</key>
								<string>359 465 926 626 0 0 1600 1178 </string>
							</dict>
							<key>Module</key>
							<string>PBXBuildResultsModule</string>
							<key>Proportion</key>
							<string>281pt</string>
						</dict>
					</array>
					<key>Proportion</key>
					<string>585pt</string>
				</dict>
			</array>
			<key>Name</key>
			<string>Build Results</string>
			<key>ServiceClasses</key>
			<array>
				<string>PBXBuildResultsModule</string>
			</array>
			<key>StatusbarIsVisible</key>
			<true/>
			<key>TableOfContents</key>
			<array>
				<string>D62E281108F4526A00E8BC8F</string>
				<string>D69523D40B247E4900278B0D</string>
				<string>1CD0528F0623707200166675</string>
				<string>XCMainBuildResultsModuleGUID</string>
			</array>
			<key>ToolbarConfiguration</key>
			<string>xcode.toolbar.config.build</string>
			<key>WindowString</key>
			<string>359 465 926 626 0 0 1600 1178 </string>
			<key>WindowToolGUID</key>
			<string>D62E281108F4526A00E8BC8F</string>
			<key>WindowToolIsVisible</key>
			<false/>
		</dict>
		<dict>
			<key>FirstTimeWindowDisplayed</key>
			<false/>
			<key>Identifier</key>
			<string>windowTool.debugger</string>
			<key>IsVertical</key>
			<true/>
			<key>Layout</key>
			<array>
				<dict>
					<key>Dock</key>
					<array>
						<dict>
							<key>ContentConfiguration</key>
							<dict>
								<key>Debugger</key>
								<dict>
									<key>HorizontalSplitView</key>
									<dict>
										<key>_collapsingFrameDimension</key>
										<real>0.0</real>
										<key>_indexOfCollapsedView</key>
										<integer>0</integer>
										<key>_percentageOfCollapsedView</key>
										<real>0.0</real>
										<key>isCollapsed</key>
										<string>yes</string>
										<key>sizes</key>
										<array>
											<string>{{0, 0}, {305, 162}}</string>
											<string>{{305, 0}, {389, 162}}</string>
										</array>
									</dict>
									<key>VerticalSplitView</key>
									<dict>
										<key>_collapsingFrameDimension</key>
										<real>0.0</real>
										<key>_indexOfCollapsedView</key>
										<integer>0</integer>
										<key>_percentageOfCollapsedView</key>
										<real>0.0</real>
										<key>isCollapsed</key>
										<string>yes</string>
										<key>sizes</key>
										<array>
											<string>{{0, 0}, {694, 162}}</string>
											<string>{{0, 162}, {694, 219}}</string>
										</array>
									</dict>
								</dict>
								<key>LauncherConfigVersion</key>
								<string>8</string>
								<key>PBXProjectModuleGUID</key>
								<string>1C162984064C10D400B95A72</string>
								<key>PBXProjectModuleLabel</key>
								<string>Debug - GLUTExamples (Underwater)</string>
							</dict>
							<key>GeometryConfiguration</key>
							<dict>
								<key>DebugConsoleDrawerSize</key>
								<string>{100, 120}</string>
								<key>DebugConsoleVisible</key>
								<string>None</string>
								<key>DebugConsoleWindowFrame</key>
								<string>{{200, 200}, {500, 300}}</string>
								<key>DebugSTDIOWindowFrame</key>
								<string>{{200, 200}, {500, 300}}</string>
								<key>Frame</key>
								<string>{{0, 0}, {694, 381}}</string>
								<key>RubberWindowFrame</key>
								<string>894 618 694 422 0 0 1600 1178 </string>
							</dict>
							<key>Module</key>
							<string>PBXDebugSessionModule</string>
							<key>Proportion</key>
							<string>381pt</string>
						</dict>
					</array>
					<key>Proportion</key>
					<string>381pt</string>
				</dict>
			</array>
			<key>Name</key>
			<string>Debugger</string>
			<key>ServiceClasses</key>
			<array>
				<string>PBXDebugSessionModule</string>
			</array>
			<key>StatusbarIsVisible</key>
			<true/>
			<key>TableOfContents</key>
			<array>
				<string>1CD10A99069EF8BA00B06720</string>
				<string>D60DC6170A274C9F008FA98D</string>
				<string>1C162984064C10D400B95A72</string>
				<string>D60DC6180A274C9F008FA98D</string>
				<string>D60DC6190A274C9F008FA98D</string>
				<string>D60DC61A0A274C9F008FA98D</string>
				<string>D60DC61B0A274C9F008FA98D</string>
				<string>D60DC61C0A274C9F008FA98D</string>
				<string>D60DC61D0A274C9F008FA98D</string>
			</array>
			<key>ToolbarConfiguration</key>
			<string>xcode.toolbar.config.debug</string>
			<key>WindowString</key>
			<string>894 618 694 422 0 0 1600 1178 </string>
			<key>WindowToolGUID</key>
			<string>1CD10A99069EF8BA00B06720</string>
			<key>WindowToolIsVisible</key>
			<false/>
		</dict>
		<dict>
			<key>FirstTimeWindowDisplayed</key>
			<false/>
			<key>Identifier</key>
			<string>windowTool.find</string>
			<key>IsVertical</key>
			<true/>
			<key>Layout</key>
			<array>
				<dict>
					<key>Dock</key>
					<array>
						<dict>
							<key>Dock</key>
							<array>
								<dict>
									<key>ContentConfiguration</key>
									<dict>
										<key>PBXProjectModuleGUID</key>
										<string>1CDD528C0622207200134675</string>
										<key>PBXProjectModuleLabel</key>
										<string>&lt;No Editor&gt;</string>
										<key>StatusBarVisibility</key>
										<true/>
									</dict>
									<key>GeometryConfiguration</key>
									<dict>
										<key>Frame</key>
										<string>{{0, 0}, {875, 576}}</string>
										<key>RubberWindowFrame</key>
										<string>725 272 875 888 0 0 1600 1178 </string>
									</dict>
									<key>Module</key>
									<string>PBXNavigatorGroup</string>
									<key>Proportion</key>
									<string>875pt</string>
								</dict>
							</array>
							<key>Proportion</key>
							<string>576pt</string>
						</dict>
						<dict>
							<key>ContentConfiguration</key>
							<dict>
								<key>PBXProjectModuleGUID</key>
								<string>1CD0528E0623707200166675</string>
								<key>PBXProjectModuleLabel</key>
								<string>Project Find</string>
							</dict>
							<key>GeometryConfiguration</key>
							<dict>
								<key>Frame</key>
								<string>{{0, 581}, {875, 266}}</string>
								<key>RubberWindowFrame</key>
								<string>725 272 875 888 0 0 1600 1178 </string>
							</dict>
							<key>Module</key>
							<string>PBXProjectFindModule</string>
							<key>Proportion</key>
							<string>266pt</string>
						</dict>
					</array>
					<key>Proportion</key>
					<string>847pt</string>
				</dict>
			</array>
			<key>Name</key>
			<string>Project Find</string>
			<key>ServiceClasses</key>
			<array>
				<string>PBXProjectFindModule</string>
			</array>
			<key>StatusbarIsVisible</key>
			<true/>
			<key>TableOfContents</key>
			<array>
				<string>1C530D57069F1CE1000CFCEE</string>
				<string>D67633640B0BD89900D8AC33</string>
				<string>D67633650B0BD89900D8AC33</string>
				<string>1CDD528C0622207200134675</string>
				<string>1CD0528E0623707200166675</string>
			</array>
			<key>WindowString</key>
			<string>725 272 875 888 0 0 1600 1178 </string>
			<key>WindowToolGUID</key>
			<string>1C530D57069F1CE1000CFCEE</string>
			<key>WindowToolIsVisible</key>
			<false/>
		</dict>
		<dict>
			<key>Identifier</key>
			<string>MENUSEPARATOR</string>
		</dict>
		<dict>
			<key>FirstTimeWindowDisplayed</key>
			<false/>
			<key>Identifier</key>
			<string>windowTool.debuggerConsole</string>
			<key>IsVertical</key>
			<true/>
			<key>Layout</key>
			<array>
				<dict>
					<key>Dock</key>
					<array>
						<dict>
							<key>BecomeActive</key>
							<true/>
							<key>ContentConfiguration</key>
							<dict>
								<key>PBXProjectModuleGUID</key>
								<string>1C78EAAC065D492600B07095</string>
								<key>PBXProjectModuleLabel</key>
								<string>Debugger Console</string>
							</dict>
							<key>GeometryConfiguration</key>
							<dict>
								<key>Frame</key>
								<string>{{0, 0}, {634, 713}}</string>
								<key>RubberWindowFrame</key>
								<string>927 88 634 754 0 0 1600 1178 </string>
							</dict>
							<key>Module</key>
							<string>PBXDebugCLIModule</string>
							<key>Proportion</key>
							<string>713pt</string>
						</dict>
					</array>
					<key>Proportion</key>
					<string>713pt</string>
				</dict>
			</array>
			<key>Name</key>
			<string>Debugger Console</string>
			<key>ServiceClasses</key>
			<array>
				<string>PBXDebugCLIModule</string>
			</array>
			<key>StatusbarIsVisible</key>
			<true/>
			<key>TableOfContents</key>
			<array>
				<string>D64174E209B250510067E38C</string>
				<string>D60DC61E0A274C9F008FA98D</string>
				<string>1C78EAAC065D492600B07095</string>
			</array>
			<key>WindowString</key>
			<string>927 88 634 754 0 0 1600 1178 </string>
			<key>WindowToolGUID</key>
			<string>D64174E209B250510067E38C</string>
			<key>WindowToolIsVisible</key>
			<false/>
		</dict>
		<dict>
			<key>FirstTimeWindowDisplayed</key>
			<false/>
			<key>Identifier</key>
			<string>windowTool.run</string>
			<key>IsVertical</key>
			<true/>
			<key>Layout</key>
			<array>
				<dict>
					<key>Dock</key>
					<array>
						<dict>
							<key>ContentConfiguration</key>
							<dict>
								<key>LauncherConfigVersion</key>
								<string>3</string>
								<key>PBXProjectModuleGUID</key>
								<string>1CD0528B0623707200166675</string>
								<key>PBXProjectModuleLabel</key>
								<string>Run</string>
								<key>Runner</key>
								<dict>
									<key>HorizontalSplitView</key>
									<dict>
										<key>_collapsingFrameDimension</key>
										<real>0.0</real>
										<key>_indexOfCollapsedView</key>
										<integer>0</integer>
										<key>_percentageOfCollapsedView</key>
										<real>0.0</real>
										<key>isCollapsed</key>
										<string>yes</string>
										<key>sizes</key>
										<array>
											<string>{{0, 0}, {366, 168}}</string>
											<string>{{0, 173}, {366, 270}}</string>
										</array>
									</dict>
									<key>VerticalSplitView</key>
									<dict>
										<key>_collapsingFrameDimension</key>
										<real>0.0</real>
										<key>_indexOfCollapsedView</key>
										<integer>0</integer>
										<key>_percentageOfCollapsedView</key>
										<real>0.0</real>
										<key>isCollapsed</key>
										<string>yes</string>
										<key>sizes</key>
										<array>
											<string>{{0, 0}, {406, 443}}</string>
											<string>{{411, 0}, {517, 443}}</string>
										</array>
									</dict>
								</dict>
							</dict>
							<key>GeometryConfiguration</key>
							<dict>
								<key>Frame</key>
								<string>{{0, 0}, {559, 351}}</string>
								<key>RubberWindowFrame</key>
								<string>309 772 559 392 0 0 1920 1178 </string>
							</dict>
							<key>Module</key>
							<string>PBXRunSessionModule</string>
							<key>Proportion</key>
							<string>351pt</string>
						</dict>
					</array>
					<key>Proportion</key>
					<string>351pt</string>
				</dict>
			</array>
			<key>Name</key>
			<string>Run Log</string>
			<key>ServiceClasses</key>
			<array>
				<string>PBXRunSessionModule</string>
			</array>
			<key>StatusbarIsVisible</key>
			<true/>
			<key>TableOfContents</key>
			<array>
				<string>1C0AD2B3069F1EA900FABCE6</string>
				<string>D6D2B13A0A6303F400ADD9C4</string>
				<string>1CD0528B0623707200166675</string>
				<string>D6D2B13B0A6303F400ADD9C4</string>
			</array>
			<key>ToolbarConfiguration</key>
			<string>xcode.toolbar.config.run</string>
			<key>WindowString</key>
			<string>309 772 559 392 0 0 1920 1178 </string>
			<key>WindowToolGUID</key>
			<string>1C0AD2B3069F1EA900FABCE6</string>
			<key>WindowToolIsVisible</key>
			<false/>
		</dict>
		<dict>
			<key>Identifier</key>
			<string>windowTool.scm</string>
			<key>Layout</key>
			<array>
				<dict>
					<key>Dock</key>
					<array>
						<dict>
							<key>ContentConfiguration</key>
							<dict>
								<key>PBXProjectModuleGUID</key>
								<string>1C78EAB2065D492600B07095</string>
								<key>PBXProjectModuleLabel</key>
								<string>&lt;No Editor&gt;</string>
								<key>PBXSplitModuleInNavigatorKey</key>
								<dict>
									<key>Split0</key>
									<dict>
										<key>PBXProjectModuleGUID</key>
										<string>1C78EAB3065D492600B07095</string>
									</dict>
									<key>SplitCount</key>
									<string>1</string>
								</dict>
								<key>StatusBarVisibility</key>
								<integer>1</integer>
							</dict>
							<key>GeometryConfiguration</key>
							<dict>
								<key>Frame</key>
								<string>{{0, 0}, {452, 0}}</string>
								<key>RubberWindowFrame</key>
								<string>743 379 452 308 0 0 1280 1002 </string>
							</dict>
							<key>Module</key>
							<string>PBXNavigatorGroup</string>
							<key>Proportion</key>
							<string>0pt</string>
						</dict>
						<dict>
							<key>BecomeActive</key>
							<integer>1</integer>
							<key>ContentConfiguration</key>
							<dict>
								<key>PBXProjectModuleGUID</key>
								<string>1CD052920623707200166675</string>
								<key>PBXProjectModuleLabel</key>
								<string>SCM</string>
							</dict>
							<key>GeometryConfiguration</key>
							<dict>
								<key>ConsoleFrame</key>
								<string>{{0, 259}, {452, 0}}</string>
								<key>Frame</key>
								<string>{{0, 7}, {452, 259}}</string>
								<key>RubberWindowFrame</key>
								<string>743 379 452 308 0 0 1280 1002 </string>
								<key>TableConfiguration</key>
								<array>
									<string>Status</string>
									<real>30</real>
									<string>FileName</string>
									<real>199</real>
									<string>Path</string>
									<real>197.09500122070312</real>
								</array>
								<key>TableFrame</key>
								<string>{{0, 0}, {452, 250}}</string>
							</dict>
							<key>Module</key>
							<string>PBXCVSModule</string>
							<key>Proportion</key>
							<string>262pt</string>
						</dict>
					</array>
					<key>Proportion</key>
					<string>266pt</string>
				</dict>
			</array>
			<key>Name</key>
			<string>SCM</string>
			<key>ServiceClasses</key>
			<array>
				<string>PBXCVSModule</string>
			</array>
			<key>StatusbarIsVisible</key>
			<integer>1</integer>
			<key>TableOfContents</key>
			<array>
				<string>1C78EAB4065D492600B07095</string>
				<string>1C78EAB5065D492600B07095</string>
				<string>1C78EAB2065D492600B07095</string>
				<string>1CD052920623707200166675</string>
			</array>
			<key>ToolbarConfiguration</key>
			<string>xcode.toolbar.config.scm</string>
			<key>WindowString</key>
			<string>743 379 452 308 0 0 1280 1002 </string>
		</dict>
		<dict>
			<key>Identifier</key>
			<string>windowTool.breakpoints</string>
			<key>IsVertical</key>
			<integer>0</integer>
			<key>Layout</key>
			<array>
				<dict>
					<key>Dock</key>
					<array>
						<dict>
							<key>BecomeActive</key>
							<integer>1</integer>
							<key>ContentConfiguration</key>
							<dict>
								<key>PBXBottomSmartGroupGIDs</key>
								<array>
									<string>1C77FABC04509CD000000102</string>
								</array>
								<key>PBXProjectModuleGUID</key>
								<string>1CE0B1FE06471DED0097A5F4</string>
								<key>PBXProjectModuleLabel</key>
								<string>Files</string>
								<key>PBXProjectStructureProvided</key>
								<string>no</string>
								<key>PBXSmartGroupTreeModuleColumnData</key>
								<dict>
									<key>PBXSmartGroupTreeModuleColumnWidthsKey</key>
									<array>
										<real>168</real>
									</array>
									<key>PBXSmartGroupTreeModuleColumnsKey_v4</key>
									<array>
										<string>MainColumn</string>
									</array>
								</dict>
								<key>PBXSmartGroupTreeModuleOutlineStateKey_v7</key>
								<dict>
									<key>PBXSmartGroupTreeModuleOutlineStateExpansionKey</key>
									<array>
										<string>1C77FABC04509CD000000102</string>
									</array>
									<key>PBXSmartGroupTreeModuleOutlineStateSelectionKey</key>
									<array>
										<array>
											<integer>0</integer>
										</array>
									</array>
									<key>PBXSmartGroupTreeModuleOutlineStateVisibleRectKey</key>
									<string>{{0, 0}, {168, 350}}</string>
								</dict>
								<key>PBXTopSmartGroupGIDs</key>
								<array/>
								<key>XCIncludePerspectivesSwitch</key>
								<integer>0</integer>
							</dict>
							<key>GeometryConfiguration</key>
							<dict>
								<key>Frame</key>
								<string>{{0, 0}, {185, 368}}</string>
								<key>GroupTreeTableConfiguration</key>
								<array>
									<string>MainColumn</string>
									<real>168</real>
								</array>
								<key>RubberWindowFrame</key>
								<string>315 424 744 409 0 0 1440 878 </string>
							</dict>
							<key>Module</key>
							<string>PBXSmartGroupTreeModule</string>
							<key>Proportion</key>
							<string>185pt</string>
						</dict>
						<dict>
							<key>ContentConfiguration</key>
							<dict>
								<key>PBXProjectModuleGUID</key>
								<string>1CA1AED706398EBD00589147</string>
								<key>PBXProjectModuleLabel</key>
								<string>Detail</string>
							</dict>
							<key>GeometryConfiguration</key>
							<dict>
								<key>Frame</key>
								<string>{{190, 0}, {554, 368}}</string>
								<key>RubberWindowFrame</key>
								<string>315 424 744 409 0 0 1440 878 </string>
							</dict>
							<key>Module</key>
							<string>XCDetailModule</string>
							<key>Proportion</key>
							<string>554pt</string>
						</dict>
					</array>
					<key>Proportion</key>
					<string>368pt</string>
				</dict>
			</array>
			<key>MajorVersion</key>
			<integer>2</integer>
			<key>MinorVersion</key>
			<integer>0</integer>
			<key>Name</key>
			<string>Breakpoints</string>
			<key>ServiceClasses</key>
			<array>
				<string>PBXSmartGroupTreeModule</string>
				<string>XCDetailModule</string>
			</array>
			<key>StatusbarIsVisible</key>
			<integer>1</integer>
			<key>TableOfContents</key>
			<array>
				<string>1CDDB66807F98D9800BB5817</string>
				<string>1CDDB66907F98D9800BB5817</string>
				<string>1CE0B1FE06471DED0097A5F4</string>
				<string>1CA1AED706398EBD00589147</string>
			</array>
			<key>ToolbarConfiguration</key>
			<string>xcode.toolbar.config.breakpoints</string>
			<key>WindowString</key>
			<string>315 424 744 409 0 0 1440 878 </string>
			<key>WindowToolGUID</key>
			<string>1CDDB66807F98D9800BB5817</string>
			<key>WindowToolIsVisible</key>
			<integer>1</integer>
		</dict>
		<dict>
			<key>Identifier</key>
			<string>windowTool.debugAnimator</string>
			<key>Layout</key>
			<array>
				<dict>
					<key>Dock</key>
					<array>
						<dict>
							<key>Module</key>
							<string>PBXNavigatorGroup</string>
							<key>Proportion</key>
							<string>100%</string>
						</dict>
					</array>
					<key>Proportion</key>
					<string>100%</string>
				</dict>
			</array>
			<key>Name</key>
			<string>Debug Visualizer</string>
			<key>ServiceClasses</key>
			<array>
				<string>PBXNavigatorGroup</string>
			</array>
			<key>StatusbarIsVisible</key>
			<integer>1</integer>
			<key>ToolbarConfiguration</key>
			<string>xcode.toolbar.config.debugAnimator</string>
			<key>WindowString</key>
			<string>100 100 700 500 0 0 1280 1002 </string>
		</dict>
		<dict>
			<key>Identifier</key>
			<string>windowTool.bookmarks</string>
			<key>Layout</key>
			<array>
				<dict>
					<key>Dock</key>
					<array>
						<dict>
							<key>Module</key>
							<string>PBXBookmarksModule</string>
							<key>Proportion</key>
							<string>100%</string>
						</dict>
					</array>
					<key>Proportion</key>
					<string>100%</string>
				</dict>
			</array>
			<key>Name</key>
			<string>Bookmarks</string>
			<key>ServiceClasses</key>
			<array>
				<string>PBXBookmarksModule</string>
			</array>
			<key>StatusbarIsVisible</key>
			<integer>0</integer>
			<key>WindowString</key>
			<string>538 42 401 187 0 0 1280 1002 </string>
		</dict>
		<dict>
			<key>Identifier</key>
			<string>windowTool.classBrowser</string>
			<key>Layout</key>
			<array>
				<dict>
					<key>Dock</key>
					<array>
						<dict>
							<key>BecomeActive</key>
							<integer>1</integer>
							<key>ContentConfiguration</key>
							<dict>
								<key>OptionsSetName</key>
								<string>Hierarchy, all classes</string>
								<key>PBXProjectModuleGUID</key>
								<string>1CA6456E063B45B4001379D8</string>
								<key>PBXProjectModuleLabel</key>
								<string>Class Browser - NSObject</string>
							</dict>
							<key>GeometryConfiguration</key>
							<dict>
								<key>ClassesFrame</key>
								<string>{{0, 0}, {374, 96}}</string>
								<key>ClassesTreeTableConfiguration</key>
								<array>
									<string>PBXClassNameColumnIdentifier</string>
									<real>208</real>
									<string>PBXClassBookColumnIdentifier</string>
									<real>22</real>
								</array>
								<key>Frame</key>
								<string>{{0, 0}, {630, 331}}</string>
								<key>MembersFrame</key>
								<string>{{0, 105}, {374, 395}}</string>
								<key>MembersTreeTableConfiguration</key>
								<array>
									<string>PBXMemberTypeIconColumnIdentifier</string>
									<real>22</real>
									<string>PBXMemberNameColumnIdentifier</string>
									<real>216</real>
									<string>PBXMemberTypeColumnIdentifier</string>
									<real>97</real>
									<string>PBXMemberBookColumnIdentifier</string>
									<real>22</real>
								</array>
								<key>PBXModuleWindowStatusBarHidden2</key>
								<integer>1</integer>
								<key>RubberWindowFrame</key>
								<string>385 179 630 352 0 0 1440 878 </string>
							</dict>
							<key>Module</key>
							<string>PBXClassBrowserModule</string>
							<key>Proportion</key>
							<string>332pt</string>
						</dict>
					</array>
					<key>Proportion</key>
					<string>332pt</string>
				</dict>
			</array>
			<key>Name</key>
			<string>Class Browser</string>
			<key>ServiceClasses</key>
			<array>
				<string>PBXClassBrowserModule</string>
			</array>
			<key>StatusbarIsVisible</key>
			<integer>0</integer>
			<key>TableOfContents</key>
			<array>
				<string>1C0AD2AF069F1E9B00FABCE6</string>
				<string>1C0AD2B0069F1E9B00FABCE6</string>
				<string>1CA6456E063B45B4001379D8</string>
			</array>
			<key>ToolbarConfiguration</key>
			<string>xcode.toolbar.config.classbrowser</string>
			<key>WindowString</key>
			<string>385 179 630 352 0 0 1440 878 </string>
			<key>WindowToolGUID</key>
			<string>1C0AD2AF069F1E9B00FABCE6</string>
			<key>WindowToolIsVisible</key>
			<integer>0</integer>
		</dict>
	</array>
</dict>
</plist>
