# Supplementary material for: Patterns of Mesenchymal Condensation in a Multiscale, Discrete Stochastic Model
Source: PLoS Comput Biol. 2007 Apr 27;3(4):e76. doi: 10.1371/journal.pcbi.0030076 (PMC1857812; doi:10.1371/journal.pcbi.0030076)
Supplement: Dataset S1 — (330 KB TAR) [file pcbi.0030076.sd001.tar › limb/LimbChondrogenesis.xcodeproj/scottc.pbxuser]

// !$*UTF8*$!
{
	08FB7793FE84155DC02AAC07 /* Project object */ = {
		activeBuildConfigurationName = Debug;
		activeExecutable = D62E27AA08F4370200E8BC8F /* LimbChondrogenesis */;
		activeTarget = 8DD76F960486AA7600D96B5E /* LimbChondrogenesis */;
		addToTargets = (
			8DD76F960486AA7600D96B5E /* LimbChondrogenesis */,
		);
		codeSenseManager = D62E27BE08F4371200E8BC8F /* Code sense */;
		executables = (
			D62E27AA08F4370200E8BC8F /* LimbChondrogenesis */,
		);
		perUserDictionary = {
			PBXConfiguration.PBXFileTableDataSource3.PBXFileTableDataSource = {
				PBXFileTableDataSourceColumnSortingDirectionKey = "-1";
				PBXFileTableDataSourceColumnSortingKey = PBXFileDataSource_Filename_ColumnID;
				PBXFileTableDataSourceColumnWidthsKey = (
					20,
					276,
					20,
					48,
					43,
					43,
					20,
				);
				PBXFileTableDataSourceColumnsKey = (
					PBXFileDataSource_FiletypeID,
					PBXFileDataSource_Filename_ColumnID,
					PBXFileDataSource_Built_ColumnID,
					PBXFileDataSource_ObjectSize_ColumnID,
					PBXFileDataSource_Errors_ColumnID,
					PBXFileDataSource_Warnings_ColumnID,
					PBXFileDataSource_Target_ColumnID,
				);
			};
			PBXConfiguration.PBXTargetDataSource.PBXTargetDataSource = {
				PBXFileTableDataSourceColumnSortingDirectionKey = "-1";
				PBXFileTableDataSourceColumnSortingKey = PBXFileDataSource_Filename_ColumnID;
				PBXFileTableDataSourceColumnWidthsKey = (
					20,
					200,
					146,
					20,
					48.1626,
					43,
					43,
				);
				PBXFileTableDataSourceColumnsKey = (
					PBXFileDataSource_FiletypeID,
					PBXFileDataSource_Filename_ColumnID,
					PBXTargetDataSource_PrimaryAttribute,
					PBXFileDataSource_Built_ColumnID,
					PBXFileDataSource_ObjectSize_ColumnID,
					PBXFileDataSource_Errors_ColumnID,
					PBXFileDataSource_Warnings_ColumnID,
				);
			};
			PBXPerProjectTemplateStateSaveDate = 186940871;
			PBXWorkspaceStateSaveDate = 186940871;
		};
		perUserProjectItems = {
			D67633F60B247CD500D8AC33 /* PBXTextBookmark */ = D67633F60B247CD500D8AC33 /* PBXTextBookmark */;
			D67633F80B247CD500D8AC33 /* PBXTextBookmark */ = D67633F80B247CD500D8AC33 /* PBXTextBookmark */;
			D69523CA0B247DD100278B0D /* PBXBookmark */ = D69523CA0B247DD100278B0D /* PBXBookmark */;
			D69523CD0B247DE500278B0D /* PBXTextBookmark */ = D69523CD0B247DE500278B0D /* PBXTextBookmark */;
			D69523CE0B247DE500278B0D /* PBXTextBookmark */ = D69523CE0B247DE500278B0D /* PBXTextBookmark */;
			D69523D50B247E5E00278B0D /* PBXTextBookmark */ = D69523D50B247E5E00278B0D /* PBXTextBookmark */;
		};
		sourceControlManager = D62E27BD08F4371200E8BC8F /* Source Control */;
		userBuildSettings = {
		};
	};
	8DD76F960486AA7600D96B5E /* LimbChondrogenesis */ = {
		activeExec = 0;
		executables = (
			D62E27AA08F4370200E8BC8F /* LimbChondrogenesis */,
		);
	};
	D62E27AA08F4370200E8BC8F /* LimbChondrogenesis */ = {
		isa = PBXExecutable;
		activeArgIndex = 2147483647;
		activeArgIndices = (
		);
		argumentStrings = (
		);
		autoAttachOnCrash = 1;
		configStateDict = {
			"PBXLSLaunchAction-0" = {
				PBXLSLaunchAction = 0;
				PBXLSLaunchStartAction = 1;
				PBXLSLaunchStdioStyle = 2;
				PBXLSLaunchStyle = 0;
				class = PBXLSRunLaunchConfig;
				displayName = "Executable Runner";
				identifier = com.apple.Xcode.launch.runConfig;
				remoteHostInfo = "";
				startActionInfo = "";
			};
		};
		customDataFormattersEnabled = 1;
		debuggerPlugin = GDBDebugging;
		disassemblyDisplayState = 0;
		dylibVariantSuffix = "";
		enableDebugStr = 1;
		environmentEntries = (
		);
		executableSystemSymbolLevel = 0;
		executableUserSymbolLevel = 0;
		libgmallocEnabled = 0;
		name = LimbChondrogenesis;
		savedGlobals = {
		};
		sourceDirectories = (
		);
		startupPath = "<<ProjectDirectory>>";
	};
	D62E27BD08F4371200E8BC8F /* Source Control */ = {
		isa = PBXSourceControlManager;
		fallbackIsa = XCSourceControlManager;
		isSCMEnabled = 0;
		scmConfiguration = {
		};
		scmType = "";
	};
	D62E27BE08F4371200E8BC8F /* Code sense */ = {
		isa = PBXCodeSenseManager;
		indexTemplatePath = "";
	};
	D62E27C108F441D600E8BC8F /* BiologicalCell.h */ = {
		uiCtxt = {
			sepNavIntBoundsRect = "{{0, 0}, {848, 936}}";
			sepNavSelRange = "{1311, 21}";
			sepNavVisRect = "{{0, 0}, {848, 936}}";
		};
	};
	D62E27C208F441D600E8BC8F /* BiologicalCell.m */ = {
		uiCtxt = {
			sepNavIntBoundsRect = "{{0, 0}, {848, 8204}}";
			sepNavSelRange = "{3491, 0}";
			sepNavVisRect = "{{0, 1043}, {848, 936}}";
		};
	};
	D62E27C508F441DF00E8BC8F /* CellColony.h */ = {
		uiCtxt = {
			sepNavIntBoundsRect = "{{0, 0}, {848, 1218}}";
			sepNavSelRange = "{2437, 0}";
			sepNavVisRect = "{{0, 252}, {848, 936}}";
		};
	};
	D62E27C608F441DF00E8BC8F /* CellColony.m */ = {
		uiCtxt = {
			sepNavIntBoundsRect = "{{0, 0}, {848, 10346}}";
			sepNavSelRange = "{17897, 106}";
			sepNavVisRect = "{{0, 6915}, {848, 936}}";
		};
	};
	D62E27C908F441E900E8BC8F /* Grid2DArray.h */ = {
		uiCtxt = {
			sepNavIntBoundsRect = "{{0, 0}, {772, 938}}";
			sepNavSelRange = "{546, 38}";
			sepNavVisRect = "{{0, 0}, {772, 938}}";
		};
	};
	D62E27CA08F441E900E8BC8F /* Grid2DArray.m */ = {
		uiCtxt = {
			sepNavIntBoundsRect = "{{0, 0}, {772, 2184}}";
			sepNavSelRange = "{3760, 0}";
			sepNavVisRect = "{{0, 10}, {772, 938}}";
		};
	};
	D62E27CB08F441E900E8BC8F /* internal.h */ = {
		uiCtxt = {
			sepNavIntBoundsRect = "{{0, 0}, {848, 936}}";
			sepNavSelRange = "{253, 49}";
			sepNavVisRect = "{{0, 0}, {848, 936}}";
		};
	};
	D62E27CF08F441F400E8BC8F /* MultiScale2DGrid.h */ = {
		uiCtxt = {
			sepNavIntBoundsRect = "{{0, 0}, {772, 938}}";
			sepNavSelRange = "{246, 0}";
			sepNavVisRect = "{{0, 0}, {772, 938}}";
		};
	};
	D62E27D008F441F400E8BC8F /* MultiScale2DGrid.m */ = {
		uiCtxt = {
			sepNavIntBoundsRect = "{{0, 0}, {772, 2534}}";
			sepNavSelRange = "{2046, 0}";
			sepNavVisRect = "{{0, 339}, {772, 938}}";
		};
	};
	D62E27D308F441FE00E8BC8F /* ReactionDiffusion.h */ = {
		uiCtxt = {
			sepNavIntBoundsRect = "{{0, 0}, {772, 938}}";
			sepNavSelRange = "{320, 0}";
			sepNavVisRect = "{{0, 0}, {772, 938}}";
		};
	};
	D62E27D408F441FE00E8BC8F /* ReactionDiffusion.m */ = {
		uiCtxt = {
			sepNavIntBoundsRect = "{{0, 0}, {885, 10976}}";
			sepNavSelRange = "{16164, 19}";
			sepNavVisRect = "{{0, 6776}, {885, 267}}";
		};
	};
	D62E27D708F4425600E8BC8F /* main.m */ = {
		uiCtxt = {
			sepNavIntBoundsRect = "{{0, 0}, {848, 3906}}";
			sepNavSelRange = "{2373, 0}";
			sepNavVisRect = "{{0, 1232}, {848, 936}}";
		};
	};
	D62E27E908F4439000E8BC8F /* params.limb */ = {
		uiCtxt = {
			sepNavIntBoundsRect = "{{0, 0}, {848, 1190}}";
			sepNavSelRange = "{463, 0}";
			sepNavVisRect = "{{0, 0}, {848, 936}}";
		};
	};
	D67633EB0B2474C000D8AC33 /* README */ = {
		uiCtxt = {
			sepNavIntBoundsRect = "{{0, 0}, {848, 1204}}";
			sepNavSelRange = "{84, 0}";
			sepNavVisRect = "{{0, 0}, {848, 936}}";
			sepNavWindowFrame = "{{62, 105}, {887, 1065}}";
		};
	};
	D67633F60B247CD500D8AC33 /* PBXTextBookmark */ = {
		isa = PBXTextBookmark;
		fRef = D62E27E908F4439000E8BC8F /* params.limb */;
		name = "params.limb: 29";
		rLen = 0;
		rLoc = 463;
		rType = 0;
		vrLen = 2231;
		vrLoc = 0;
	};
	D67633F80B247CD500D8AC33 /* PBXTextBookmark */ = {
		isa = PBXTextBookmark;
		fRef = D62E27E908F4439000E8BC8F /* params.limb */;
		name = "params.limb: 29";
		rLen = 0;
		rLoc = 463;
		rType = 0;
		vrLen = 2231;
		vrLoc = 0;
	};
	D69523CA0B247DD100278B0D /* PBXBookmark */ = {
		isa = PBXBookmark;
		fRef = D62E27D708F4425600E8BC8F /* main.m */;
	};
	D69523CD0B247DE500278B0D /* PBXTextBookmark */ = {
		isa = PBXTextBookmark;
		fRef = D67633EB0B2474C000D8AC33 /* README */;
		name = "README: 4";
		rLen = 0;
		rLoc = 84;
		rType = 0;
		vrLen = 2570;
		vrLoc = 0;
	};
	D69523CE0B247DE500278B0D /* PBXTextBookmark */ = {
		isa = PBXTextBookmark;
		fRef = D67633EB0B2474C000D8AC33 /* README */;
		name = "README: 4";
		rLen = 0;
		rLoc = 84;
		rType = 0;
		vrLen = 2570;
		vrLoc = 0;
	};
	D69523D50B247E5E00278B0D /* PBXTextBookmark */ = {
		isa = PBXTextBookmark;
		fRef = D62E27D708F4425600E8BC8F /* main.m */;
		name = "main.m: 122";
		rLen = 0;
		rLoc = 2373;
		rType = 0;
		vrLen = 1460;
		vrLoc = 1758;
	};
	D6D2B12C0A63007500ADD9C4 /* SignalTransductionCell.h */ = {
		uiCtxt = {
			sepNavIntBoundsRect = "{{0, 0}, {772, 1134}}";
			sepNavSelRange = "{831, 48}";
			sepNavVisRect = "{{0, 147}, {772, 938}}";
		};
	};
	D6D2B12D0A63007500ADD9C4 /* SignalTransductionCell.m */ = {
		uiCtxt = {
			sepNavIntBoundsRect = "{{0, 0}, {772, 1204}}";
			sepNavSelRange = "{770, 0}";
			sepNavVisRect = "{{0, 224}, {772, 938}}";
		};
	};
	D6D2B1420A6307C200ADD9C4 /* SignalTransductionModel.h */ = {
		uiCtxt = {
			sepNavIntBoundsRect = "{{0, 0}, {772, 938}}";
			sepNavSelRange = "{266, 0}";
			sepNavVisRect = "{{0, 0}, {772, 938}}";
		};
	};
	D6D2B1430A6307C200ADD9C4 /* SignalTransductionModel.m */ = {
		uiCtxt = {
			sepNavIntBoundsRect = "{{0, 0}, {885, 6398}}";
			sepNavSelRange = "{14699, 0}";
			sepNavVisRect = "{{0, 4984}, {885, 267}}";
		};
	};
	D6D2B1480A63084900ADD9C4 /* ReactionDiffusionModel.h */ = {
		uiCtxt = {
			sepNavIntBoundsRect = "{{0, 0}, {848, 936}}";
			sepNavSelRange = "{263, 0}";
			sepNavVisRect = "{{0, 0}, {848, 936}}";
		};
	};
	D6D2B1490A63084900ADD9C4 /* ReactionDiffusionModel.m */ = {
		uiCtxt = {
			sepNavIntBoundsRect = "{{0, 0}, {848, 5838}}";
			sepNavSelRange = "{12832, 0}";
			sepNavVisRect = "{{0, 4902}, {848, 936}}";
		};
	};
	D6D2B1E20A659A4800ADD9C4 /* Diffusion.h */ = {
		uiCtxt = {
			sepNavIntBoundsRect = "{{0, 0}, {772, 938}}";
			sepNavSelRange = "{224, 0}";
			sepNavVisRect = "{{0, 0}, {772, 938}}";
		};
	};
	D6D2B1E30A659A4800ADD9C4 /* Diffusion.m */ = {
		uiCtxt = {
			sepNavIntBoundsRect = "{{0, 0}, {772, 3010}}";
			sepNavSelRange = "{598, 0}";
			sepNavVisRect = "{{0, 0}, {772, 938}}";
		};
	};
	D6EAF9FC0994073F00EE3B51 /* matlab.c */ = {
		uiCtxt = {
			sepNavIntBoundsRect = "{{0, 0}, {772, 2044}}";
			sepNavSelRange = "{1916, 0}";
			sepNavVisRect = "{{0, 1078}, {772, 938}}";
		};
	};
}
