# Supplementary material for: Patterns of Mesenchymal Condensation in a Multiscale, Discrete Stochastic Model
Source: PLoS Comput Biol. 2007 Apr 27;3(4):e76. doi: 10.1371/journal.pcbi.0030076 (PMC1857812; doi:10.1371/journal.pcbi.0030076)
Supplement: Dataset S1 — (330 KB TAR) [file pcbi.0030076.sd001.tar › limb/LimbChondrogenesis_Prefix.pch]

//
// Prefix header for all source files of the 'LimbChondrogenesis' target in the 'LimbChondrogenesis' project.
//

#ifdef __OBJC__
    #import <Foundation/Foundation.h>
#endif
