# Supplementary material for: Patterns of Mesenchymal Condensation in a Multiscale, Discrete Stochastic Model
Source: PLoS Comput Biol. 2007 Apr 27;3(4):e76. doi: 10.1371/journal.pcbi.0030076 (PMC1857812; doi:10.1371/journal.pcbi.0030076)
Supplement: Dataset S1 — (330 KB TAR) [file pcbi.0030076.sd001.tar › limb/LimbChondrogenesisInfo.plist]

{
  ApplicationName = "Limb Chondrogenesis";
  ApplicationDescription = "Simulation of Chicken Limb Chondrogenesis";
  ApplicationRelease = "LimbChondrogenesis 1.0";
  FullVersionID = "1.0 June 2005";
  Authors = ("Scott Christley <schristl@nd.edu>");
  Copyright = "Copyright (C) 2005 Scott Christley";
  CopyrightDescription = "Released under the GNU General Public License 2.0";
  NSIcon = LimbChondrogenesis.app.tiff;
}
