# Supplementary material for: Patterns of Mesenchymal Condensation in a Multiscale, Discrete Stochastic Model
Source: PLoS Comput Biol. 2007 Apr 27;3(4):e76. doi: 10.1371/journal.pcbi.0030076 (PMC1857812; doi:10.1371/journal.pcbi.0030076)
Supplement: Dataset S1 — (330 KB TAR) [file pcbi.0030076.sd001.tar › limb/movie/make_pictures.pl]

#
# make_pictures.pl
#
# Call R to produce a series of pictures.
#

# number of pictures
$start = 1;
$end = 800;
$dataf = "inhibitor";
$outf = "inh_contour";
$zlim = 30000;

$j = 1;
for ($i = $start; $i <= $end; $i++) {
    # generate the R script
    open(OUTFILE, ">picture.r") or die "Cannot open picture.r";
    print OUTFILE "library(lattice)\n";
    print OUTFILE "ctm = read.table(\"";
    print OUTFILE $dataf;
    print OUTFILE $i;
    print OUTFILE ".txt\")\n";
    print OUTFILE "ctm = t(as.matrix(ctm))\n";
    print OUTFILE "png(filename=\"";
    print OUTFILE $outf;
    print OUTFILE $j;
    print OUTFILE ".png\")\n";
    print OUTFILE "wireframe(ctm, shade=TRUE, xlab=\"\", ylab=\"\", zlab=\"\", ";
    print OUTFILE "zlim=c(0,";
    print OUTFILE $zlim;
    print OUTFILE "))\n";
    print OUTFILE "dev.off()\n";
    close OUTFILE;

    # run R with script
    system("R --no-save <picture.r");

    $j++;
}
