# Supplementary material for: Patterns of Mesenchymal Condensation in a Multiscale, Discrete Stochastic Model
Source: PLoS Comput Biol. 2007 Apr 27;3(4):e76. doi: 10.1371/journal.pcbi.0030076 (PMC1857812; doi:10.1371/journal.pcbi.0030076)
Supplement: Dataset S1 — (330 KB TAR) [file pcbi.0030076.sd001.tar › limb/params.limb]

{
	// simulation runs
	runs = 5;
	outputRun = 0;
	randomSeed = 12345;
	outputName = output;
enableMatlab = NO;
	// 2D grid size
	width = 280;
	height = 200;
	boundaryCondition = "Periodic";
	//boundaryCondition = "NoFlux";
	// number of cells
	cells = 14000;
	//cells = 1600;
	//cells = 400;
	// number of simulation steps
	cycles = 3000;
	// output data every X cycles
	outputRate = 50;
	// ratio between molecule/cell scales
	ratio = 2;
	// activator produced by cells
	cellActivatorProb = 1.0;
	cellActivator = 1; // basal amount of activator produced by cell
	cellActivatorMinimum = 0;
	fibronectinCellActivatorProb = 1.0;
	fibronectinCellActivator = 1;
	fibronectinCellActivatorMinimum = 10;
	fibronectinCellActivatorTime = 250000;
	fibronectinCellInhibitor = 0;
	disableCellActivator = YES;
	disableCellActivatorThreshold = 20;
	disableReactionDiffusion = 0;
	// activator diffusion, self-activation, inhibitor suppress
	activatorDiffusion = 0.27; //0.30; //0.16;
	activatorDiffusionTime = 100;
	activatorDiffusionOnFibronectin = 0.155;
	activatorOnActivator = 0.3356;
	activatorOnInhibitor = 0.16;
	maxActivatorProduce = 8000; //16000;
	// inhibitor diffusion, inhibit of activator
	inhibitorDiffusion = 0.54; //0.8; //0.48; //0.98; //0.95;
	inhibitorDiffusionTime = 200;
	inhibitorOnActivator = -1.1;
	inhibitorOnInhibitor = -0.4615;
	maxInhibitorProduce = 8000; //16000;
	// fibronectin parameters
	fibronectinDiffusion = 0.8; // initial fibronectin diffusion
	//activatorThreshold = 24000; // level of activator needed for fibronectin production
	activatorThreshold = 7000;
	activatorThresholdDelay = 0; // delay before cells check activator threshold
	inhibitorThreshold = 40000000; // level of inhibitor needed for fibronectin production
	useMemory = NO; // cells record how much activator they see over time
	memoryDelay = 500; // how many steps to wait before cells start recording
	memoryActive = 200; // how long the cells record activator
	memoryThreshold = 10000; // level of activator seen for cell differentiation
	fibronectinThreshold = 250; //50; // level of fibronectin needed to make the cells round up
	maxFibronectin = 500; //100; // max number of fibronectin molecules allowed per node
	fibronectinDelay = 10; // delay before cells starts producing fibronectin
	fibronectinProduceProb = 0.7; // probability of a cell producing fibronectin when threshold is met
	fibronectinCellProb = 0.9; // probability of a cell stay in a FN cell phase
	// cell movement probabilities
	initialCellDiffusionSteps = 1000;
	cellMovement = 60;
	cellKeepShape = 0.9;
	cellRestProb = 0.9;
	// cell movement probabilities on fibronectin
	fibronectinCellMovement = 40;
	fibronectinCellKeepShape = 0.5;
	fibronectinCellProb = 0.6;
}
