# Supplementary material for: Patterns of Mesenchymal Condensation in a Multiscale, Discrete Stochastic Model
Source: PLoS Comput Biol. 2007 Apr 27;3(4):e76. doi: 10.1371/journal.pcbi.0030076 (PMC1857812; doi:10.1371/journal.pcbi.0030076)
Supplement: Dataset S1 — (330 KB TAR) [file pcbi.0030076.sd001.tar › limb/README]

README
======

This document describes how to compile and run the LimbChondrogenesis
application.  This source code corresponds exactly with the model
described in the PloS Computational Biology article.  However, we
are continuing development of this software, so if you are interested
in a more recent version then please contact us.

Scott Christley <schristl@nd.edu>
Mark Alber <malber@nd.edu>
Stuart Newman <newman@nymc.edu>


Compiling on Mac OSX
====================

There is an Xcode project, LimbChondrogenesis.xcodeproj, which
should compile on OSX 10.4.  We do not use any advanced features
of the Cocoa API, so the software should compile on other version
of OSX without difficulty.  Compiling is just a matter of clicking
the BUILD button within Xcode.  Generally to run simulations, you
will want to run the program from Terminal.app, so you can also
compile the code by typing 'xcodebuild' in the source directory.


Compiling on Linux and other systems
====================================

For Linux and other systems, you will need the GNU Objective-C
compiler and the GNUstep libraries (http://www.gnustep.org).
Only gnustep-make and gnustep-base are required.  The compiler
typically comes with all Linux systems; however, GNUstep is not
standard for all distributions so you will likely need to install
it yourself.  With GNUstep installed and its environment setup
then type 'make' in the source directory.


Running Simulations
===================

The application assumes by default that the parameter file is
named, params.limb, and resides in the current directory.  You
can also specify a filename as a parameter to the program.
The parameter file provided with the source code is for spot
pattern formation, Table 2 in the article.  The application
is setup to perform multiple simulation runs, with different
starting seeds; you can change the number of simulation run
with the "runs" parameter.  You will notice that there are quite
a few parameters in the parameter file.  Not all of these
parameters are active as some represent enhancements that were
not completed, or development paths that were abandoned but maybe
used in later version.  Most parameters, however, are used and
the name and description should be self explanatory; feel free to
send us email if you have any questions.

Each simulation produces 7 output files:

output_0_FN.dat
output_0_FNcell.dat
output_0_cell.dat
output_0_matlab.dat
output_0_morpha.dat
output_0_morphb.dat
output_0_params.dat

The number "0" represents the simulation run and will be automatically
increased when performing multiple runs.  The "params.dat" file is
just an output of the parameters used for the run.  The other files
are binaries files used as input to Matlab; they include the molecular
grids for the activator and inhibitor morphogens (morpha.dat, morphb.dat),
the cellular grid (cell.dat, FNcell.dat), the fibronectin grid (FN.dat),
and simulations parameters in Matlab format (matlab.dat).  The Matlab
program, drawMatlab.m, can be used to display images of the simulation.
At that beginning of drawMatlab.m are a few variables about the data
files; dirset gives the relative directory, oset indicates the run
number, and endian is 'l' or 'b' depending upon your platform, generally
'l' for Intel systems and 'b' for Mac PowerPC systems.

The API.m program can be used to calculate the average peak interval and
average island size by passing in the fibronectin matrix and a count of
the number of clusters.

enjoy!
Scott Christley
