# Supplementary material for: Patterns of Mesenchymal Condensation in a Multiscale, Discrete Stochastic Model
Source: PLoS Comput Biol. 2007 Apr 27;3(4):e76. doi: 10.1371/journal.pcbi.0030076 (PMC1857812; doi:10.1371/journal.pcbi.0030076)
Supplement: Dataset S1 — (330 KB TAR) [file pcbi.0030076.sd001.tar › limb/scripts/job.sh]

#!/bin/bash
#
# Sun Grid batch job
#
# Copyright (C) 2005 Scott Christley
#
# Author: Scott Christley <schristl@nd.edu>
# Date: 2005

# This is a simple example of a SGE batch script

# request Bash shell as shell for job
#$ -S /bin/bash

# setup environment
cd
. cvs/research.cvs
hostname

# run the simulation
cd src/research/limb/code/LimbChondrogenesis
openapp LimbChondrogenesis
