# Supplementary material for: Patterns of Mesenchymal Condensation in a Multiscale, Discrete Stochastic Model
Source: PLoS Comput Biol. 2007 Apr 27;3(4):e76. doi: 10.1371/journal.pcbi.0030076 (PMC1857812; doi:10.1371/journal.pcbi.0030076)
Supplement: Dataset S1 — (330 KB TAR) [file pcbi.0030076.sd001.tar › limb/testAPI.m]

% average peak interval

% create a 100 x 100 lattice
% put squares of increasing size centered at
% (25, 25), (25, 75), (75, 25) and (75, 75)
% then calculate the API.
for i = 0:20
    
%center1 = -10; 
%center2 = -center1; 
%dist = sqrt(2*(2*center1)^2); 
%radius = dist/2 * 1.4; 
%lims = [floor(center1-1.2*radius) ceil(center2+1.2*radius)]; 
%[x,y] = meshgrid(lims(1):lims(2)); 
%bw1 = sqrt((x-center1).^2 + (y-center1).^2) <= radius; 
%bw2 = sqrt((x-center2).^2 + (y-center2).^2) <= radius; 
%bw = bw1 | bw2; 
%figure, imshow(bw), title('bw') 

    [x,y] = meshgrid(0:100);
    l1 = sqrt((x - 25).^2 + (y - 25).^2) <= i;
    l2 = sqrt((x - 25).^2 + (y - 75).^2) <= i;
    l3 = sqrt((x - 75).^2 + (y - 25).^2) <= i;
    l4 = sqrt((x - 75).^2 + (y - 75).^2) <= i;
    lattice = l1 | l2 | l3 | l4;
    
    % squares
    %lattice=zeros(100,100);
    %lattice(25-i:25+i, 25-i:25+i) = 1;
    %lattice(25-i:25+i, 75-i:75+i) = 1;
    %lattice(75-i:75+i, 25-i:25+i) = 1;
    %lattice(75-i:75+i, 75-i:75+i) = 1;

    %c = bwmorph(lattice, 'skel', inf);
    c = bwmorph(lattice, 'shrink', inf);
    c = bwmorph(c, 'remove');
    a = sum(sum(c));
    
    %lc = c==0;
    lc = lattice==0;
    c = bwmorph(lc, 'shrink', inf);
    c = bwmorph(c, 'remove');
    b = sum(sum(c));

    api = (100 * 100 * 2) / (a + b)
end
    
